# Supplementary material for: 4,4′-Dimethyl-2,2′-[imidazolidine-1,3-diylbis(methyl­ene)]diphenol
Source: Acta Crystallogr Sect E Struct Rep Online. 2012 Oct 20;68(Pt 11):o3172. doi: 10.1107/S1600536812042808 (PMC3515265; doi:10.1107/S1600536812042808)
Supplement: Supplementary file 1 [file e-68-o3172-sup1.cif]

##############################################################################
#                                                                            #
# This CIF contains the data in a paper accepted for publication in          #
# Acta Crystallographica Section E. It conforms to the requirements of       #
# Notes for Authors for Acta Crystallographica Section E, and has been       #
# peer reviewed under the auspices of the IUCr Commission on Journals.       #
#                                                                            #
# Full details of the Crystallographic Information File format               #
# are given in the paper "The Crystallographic Information File (CIF):       #
# a New Standard Archive File for Crystallography" by S. R. Hall, F. H.      #
# Allen and I. D. Brown [Acta Cryst. (1991), A47, 655-685].                  #
#                                                                            #
# The current version of the core CIF dictionary is obtainable from          #
# ftp://ftp.iucr.org/pub/cif_core.dic.                                       #
#                                                                            #
# Software is freely available for graphical display of the structure(s)     #
# in this CIF. For information consult the CIF software page                 #
# http://www.iucr.org/resources/cif/software.                                #
#                                                                            #
# This file may be used for bona fide research purposes within the           #
# scientific community so long as proper attribution is given to the journal # 
# article from which it was obtained.                                        #
#                                                                            #
##############################################################################
data_global
_audit_creation_method     'Jana2006 Version : 23/08/2012'
_journal_date_recd_electronic     2012-09-15
_journal_date_accepted     2012-10-12
_journal_name_full     'Acta Crystallographica, Section E'
_journal_year     2012
_journal_volume     68
_journal_issue     11
_journal_page_first     o3172
_journal_page_last     o3172
_journal_paper_category     QO
_journal_paper_doi     10.1107/S1600536812042808
_journal_coeditor_code     LR2083
_publ_contact_author_name     'Augusto Rivera'
_publ_contact_author_address
;
Universidad Nacional de Colombia, Sede Bogot\'a, Facultad de Ciencias,
Departamento de Qu\'imica, Cra 30 No.45-03, Bogot\'a, C\'odigo Postal 111321,
Colombia
;
_publ_contact_author_email     'ariverau@unal.edu.co'
_publ_contact_author_fax     '57-1-3165220'
_publ_contact_author_phone     '57-1-3165000'
_publ_section_title
;
4,4'-Dimethyl-2,2'-[imidazolidine-1,3-diylbis(methylene)]diphenol
;
_publ_section_title_footnote     .
loop_
    _publ_author_name
    _publ_author_footnote
    _publ_author_address
    'Rivera, Augusto' .
;
Universidad Nacional de Colombia, Sede Bogot\'a, Facultad de Ciencias,
Departamento de Qu\'imica, Cra 30 No.45-03, Bogot\'a, C\'odigo Postal 111321,
Colombia
;
    'Nerio, Luz Stella' .
;
Universidad Nacional de Colombia, Sede Bogot\'a, Facultad de Ciencias,
Departamento de Qu\'imica, Cra 30 No.45-03, Bogot\'a, C\'odigo Postal 111321,
Colombia
;
    'R\'ios-Motta, Jaime' .
;
Universidad Nacional de Colombia, Sede Bogot\'a, Facultad de Ciencias,
Departamento de Qu\'imica, Cra 30 No.45-03, Bogot\'a, C\'odigo Postal 111321,
Colombia
;
    'Ku\<cerakov\'a, Monika' .
;
Institute of Physics ASCR, v.v.i.,
Na Slovance 2
182 21 Praha 8
Czech Republic
;
    'Du\<sek, Michal' .
;
Institute of Physics ASCR, v.v.i.,
Na Slovance 2
182 21 Praha 8
Czech Republic
;
_publ_section_synopsis     .
data_I
_chemical_name_systematic
;
4,4'-Dimethyl-2,2'-[imidazolidine-1,3-diylbis(methylene)]diphenol
;
_chemical_name_common     ?
_chemical_formula_moiety     'C19 H24 N2 O2'
_chemical_formula_sum     'C19 H24 N2 O2'
_chemical_formula_structural     ?
_chemical_formula_analytical     ?
_chemical_formula_iupac     'C19 H24 N2 O2'
_chemical_formula_weight     312.4
_chemical_melting_point     ?
_symmetry_cell_setting     monoclinic
_symmetry_space_group_name_H-M     'P 1 21/n 1'
_symmetry_space_group_name_Hall     '-P 2yn'
loop_
    _symmetry_equiv_pos_site_id
    _symmetry_equiv_pos_as_xyz
    1 x,y,z
    2 -x+1/2,y+1/2,-z+1/2
    3 -x,-y,-z
    4 x+1/2,-y+1/2,z+1/2
_cell_length_a     11.5029(4)
_cell_length_b     9.5001(3)
_cell_length_c     16.1874(6)
_cell_angle_alpha     90
_cell_angle_beta     107.078(3)
_cell_angle_gamma     90
_cell_volume     1690.94(10)
_cell_formula_units_Z     4
_cell_measurement_reflns_used     8356
_cell_measurement_theta_min     4.02
_cell_measurement_theta_max     66.94
_cell_measurement_temperature     120
_cell_special_details     ?
_exptl_crystal_description     'pyramidal shape'
_exptl_crystal_colour     'white'
_exptl_crystal_size_max     0.248
_exptl_crystal_size_mid     0.215
_exptl_crystal_size_min     0.125
_exptl_crystal_density_diffrn     1.2268
_exptl_crystal_density_meas     ?
_exptl_crystal_density_method     ?
_exptl_crystal_F_000     672
_exptl_absorpt_coefficient_mu     0.633
_exptl_absorpt_correction_type     multi-scan
_exptl_absorpt_process_details
;
(CrysAlis PRO; Agilent, 2010)
;
_exptl_absorpt_correction_T_min     0.573
_exptl_absorpt_correction_T_max     1
_exptl_special_details
;
Empirical absorption correction using spherical harmonics,
 implemented in SCALE3 ABSPACK scaling algorithm.
;
_diffrn_ambient_temperature     120
_diffrn_radiation_type     'Cu K\a'
_diffrn_radiation_wavelength     1.5418
_diffrn_radiation_source     'Enhance Ultra (Cu) X-ray source'
_diffrn_radiation_monochromator     mirror
_diffrn_measurement_device_type     'Agilent Xcalibur Atlas Gemini ultra'
_diffrn_measurement_device     'four-circles diffractometer'
_diffrn_measurement_method     '\w scans'
_diffrn_detector_area_resol_mean     10.3784
_diffrn_reflns_number     12982
_diffrn_reflns_av_R_equivalents     0.0205
_diffrn_reflns_av_sigmaI/netI     0.0115
_diffrn_reflns_theta_min     4.19
_diffrn_reflns_theta_max     67.05
_diffrn_reflns_theta_full     67.05
_diffrn_measured_fraction_theta_max     0.99
_diffrn_measured_fraction_theta_full     0.99
_diffrn_reflns_limit_h_min     -13
_diffrn_reflns_limit_h_max     12
_diffrn_reflns_limit_k_min     -11
_diffrn_reflns_limit_k_max     11
_diffrn_reflns_limit_l_min     -19
_diffrn_reflns_limit_l_max     18
_diffrn_reflns_reduction_process
;
Integration of the CCD images was done by program CrysAlisPro
(Agilent Technologies, 2010). The same program was used for indexing of the
crystal shape and absorption correction.
;
_diffrn_standards_number     0
_diffrn_standards_interval_count     ?
_diffrn_standards_interval_time     ?
_diffrn_standards_decay_%     ?
loop_
    _diffrn_standard_refln_index_h
    _diffrn_standard_refln_index_k
    _diffrn_standard_refln_index_l
    ? ? ?
_refine_special_details
;
The refinement was carried out against all reflections. The conventional
<i>R</i>-factor is always based on <i>F</i>. The goodness of fit as well as
the weighted <i>R</i>-factor are based on <i>F</i> and <i>F</i>^2^ for
refinement carried out on <i>F</i> and <i>F</i>^2^, respectively. The
threshold expression is used only for calculating <i>R</i>-factors <i>etc</i>.
and it is not relevant to the choice of reflections for refinement.
The program used for refinement, Jana2006, uses the weighting scheme based on
the experimental expectations, see _refine_ls_weighting_details, that does not
force <i>S</i> to be one. Therefore the values of <i>S</i> are usually larger
than the ones from the <i>SHELX</i> program.
;
_reflns_number_total     3007
_reflns_number_gt     2648
_reflns_threshold_expression     'I>3\s(I)'
_refine_ls_structure_factor_coef     Fsqd
_refine_ls_R_factor_all     0.0378
_refine_ls_R_factor_gt     0.0332
_refine_ls_wR_factor_gt     0.1013
_refine_ls_wR_factor_ref     0.1044
_refine_ls_goodness_of_fit_ref     1.93
_refine_ls_restrained_S_all     ?
_refine_ls_number_reflns     3007
_refine_ls_number_parameters     215
_refine_ls_number_restraints     0
_refine_ls_number_constraints     90
_refine_ls_hydrogen_treatment     mixed
_refine_ls_weighting_scheme     sigma
_refine_ls_weighting_details     'w=1/(\s^2^(I)+0.0016I^2^)'
_refine_ls_shift/su_max     0.0004
_refine_ls_shift/su_mean     0.0001
_refine_diff_density_max     0.16
_refine_diff_density_min     -0.14
_refine_ls_extinction_method
                        'B-C type 1 Gaussian isotropic (Becker & Coppens, 1974)'
_refine_ls_extinction_coef       13E2(4)
_refine_ls_abs_structure_details     ?
_refine_ls_abs_structure_Flack     ?
_refine_ls_abs_structure_Rogers     ?
loop_
    _atom_type_symbol
    _atom_type_scat_dispersion_real
    _atom_type_scat_dispersion_imag
    _atom_type_scat_source
    C 0.0181 0.0091 'International Tables Vol C tables 4.2.6.8 and 6.1.1.1'
    H 0.0000 0.0000 'International Tables Vol C tables 4.2.6.8 and 6.1.1.1'
    N 0.0311 0.0180 'International Tables Vol C tables 4.2.6.8 and 6.1.1.1'
    O 0.0492 0.0322 'International Tables Vol C tables 4.2.6.8 and 6.1.1.1'
_computing_data_collection     'CrysAlis PRO (Agilent, 2010)'
_computing_cell_refinement     'CrysAlis PRO (Agilent, 2010)'
_computing_data_reduction     'CrysAlis PRO (Agilent, 2010)'
_computing_structure_solution     '<i>Superflip</i> (Palatinus & Chapuis 2007)'
_computing_structure_refinement
                          '<i>JANA2006</i> (Pet\<r\'i\<cek <i>et al.</i>, 2006)'
_computing_molecular_graphics     'DIAMOND (Brandenburg & Putz, 2005)'
_computing_publication_material
                          '<i>JANA2006</i> (Pet\<r\'i\<cek <i>et al.</i>, 2006)'
loop_
    _atom_site_type_symbol
    _atom_site_label
    _atom_site_fract_x
    _atom_site_fract_y
    _atom_site_fract_z
    _atom_site_U_iso_or_equiv
    _atom_site_adp_type
    _atom_site_calc_flag
    _atom_site_refinement_flags
    _atom_site_occupancy
    _atom_site_symmetry_multiplicity
    _atom_site_disorder_assembly
    _atom_site_disorder_group
    O O1 0.88856(7) 0.44965(9) 0.06241(5) 0.0310(3) Uani d . 1 4 . .
    O O2 0.64693(7) 0.76997(9) -0.30769(6) 0.0290(3) Uani d . 1 4 . .
    N N1 0.76722(9) 0.73615(10) -0.13993(6) 0.0266(3) Uani d . 1 4 . .
    N N2 0.84361(8) 0.71755(10) 0.00889(6) 0.0261(3) Uani d . 1 4 . .
    C C1 0.74585(10) 0.70626(11) -0.32261(7) 0.0251(3) Uani d . 1 4 . .
    C C2 0.82536(10) 0.62323(11) -0.25869(7) 0.0243(3) Uani d . 1 4 . .
    C C3 0.76676(10) 0.60644(12) 0.12013(7) 0.0247(3) Uani d . 1 4 . .
    C C4 0.80273(10) 0.47037(12) 0.10465(7) 0.0267(4) Uani d . 1 4 . .
    C C5 0.92398(10) 0.56062(11) -0.27747(7) 0.0245(3) Uani d . 1 4 . .
    C C6 0.86516(11) 0.66039(12) -0.41913(7) 0.0290(4) Uani d . 1 4 . .
    C C7 0.75212(11) 0.35433(13) 0.13319(8) 0.0313(4) Uani d . 1 4 . .
    C C8 1.05237(11) 0.50485(13) -0.37565(8) 0.0305(4) Uani d . 1 4 . .
    C C9 0.72950(10) 0.71770(12) -0.06231(7) 0.0273(4) Uani d . 1 4 . .
    C C10 0.94551(10) 0.57626(12) -0.35724(7) 0.0261(4) Uani d . 1 4 . .
    C C11 0.80246(10) 0.60126(12) -0.17246(7) 0.0256(4) Uani d . 1 4 . .
    C C12 0.67858(10) 0.62103(12) 0.16280(7) 0.0262(4) Uani d . 1 4 . .
    C C13 0.66608(11) 0.37235(13) 0.17686(8) 0.0315(4) Uani d . 1 4 . .
    C C14 0.91127(11) 0.83498(14) -0.01388(8) 0.0336(4) Uani d . 1 4 . .
    C C15 0.87305(12) 0.83398(13) -0.11242(8) 0.0335(4) Uani d . 1 4 . .
    C C16 0.62725(10) 0.50583(12) 0.19224(7) 0.0280(4) Uani d . 1 4 . .
    C C17 0.76650(11) 0.72510(12) -0.40199(8) 0.0283(4) Uani d . 1 4 . .
    C C18 0.82742(10) 0.73307(12) 0.09490(7) 0.0272(4) Uani d . 1 4 . .
    C C19 0.53567(12) 0.52729(15) 0.24135(9) 0.0374(4) Uani d . 1 4 . .
    H H1c5 0.979186 0.504614 -0.233853 0.0294 Uiso d . 1 4 . .
    H H1c6 0.878406 0.67367 -0.474459 0.0348 Uiso d . 1 4 . .
    H H1c7 0.776818 0.261183 0.122626 0.0375 Uiso d . 1 4 . .
    H H1c8 1.072127 0.552979 -0.421921 0.0366 Uiso d . 1 4 . .
    H H2c8 1.121122 0.507333 -0.324784 0.0366 Uiso d . 1 4 . .
    H H3c8 1.031868 0.408791 -0.391977 0.0366 Uiso d . 1 4 . .
    H H1c9 0.689835 0.628276 -0.064525 0.0327 Uiso d . 1 4 . .
    H H2c9 0.680476 0.796361 -0.055893 0.0327 Uiso d . 1 4 . .
    H H1c11 0.738473 0.533616 -0.178617 0.0307 Uiso d . 1 4 . .
    H H2c11 0.874835 0.565476 -0.131679 0.0307 Uiso d . 1 4 . .
    H H1c12 0.652179 0.713903 0.172286 0.0315 Uiso d . 1 4 . .
    H H1c13 0.632626 0.291154 0.196901 0.0378 Uiso d . 1 4 . .
    H H1c14 0.996946 0.816774 0.007957 0.0403 Uiso d . 1 4 . .
    H H2c14 0.886032 0.921709 0.006006 0.0403 Uiso d . 1 4 . .
    H H1c15 0.848056 0.926862 -0.133682 0.0402 Uiso d . 1 4 . .
    H H2c15 0.938576 0.798444 -0.131927 0.0402 Uiso d . 1 4 . .
    H H1c17 0.712548 0.782964 -0.445198 0.034 Uiso d . 1 4 . .
    H H1c18 0.77967 0.81553 0.09603 0.0327 Uiso d . 1 4 . .
    H H2c18 0.905134 0.747643 0.136757 0.0327 Uiso d . 1 4 . .
    H H1c19 0.480459 0.601158 0.21462 0.0449 Uiso d . 1 4 . .
    H H2c19 0.491052 0.441692 0.240675 0.0449 Uiso d . 1 4 . .
    H H3c19 0.577222 0.552689 0.300002 0.0449 Uiso d . 1 4 . .
    H H1 0.6668(13) 0.7721(15) -0.2481(11) 0.0348 Uiso d . 1 4 . .
    H H2 0.8974(14) 0.5333(17) 0.0373(10) 0.0372 Uiso d . 1 4 . .
loop_
    _atom_site_aniso_label
    _atom_site_aniso_U_11
    _atom_site_aniso_U_22
    _atom_site_aniso_U_33
    _atom_site_aniso_U_12
    _atom_site_aniso_U_13
    _atom_site_aniso_U_23
    _atom_site_aniso_type_symbol
    O1 0.0325(5) 0.0315(5) 0.0289(4) 0.0074(3) 0.0088(3) -0.0025(3) O
    O2 0.0265(4) 0.0304(5) 0.0291(5) 0.0048(3) 0.0066(3) 0.0029(3) O
    N1 0.0280(5) 0.0255(5) 0.0267(5) 0.0009(4) 0.0087(4) 0.0016(4) N
    N2 0.0238(5) 0.0292(5) 0.0253(5) -0.0011(4) 0.0073(4) -0.0005(4) N
    C1 0.0243(6) 0.0208(5) 0.0284(6) -0.0011(4) 0.0050(4) -0.0012(4) C
    C2 0.0246(5) 0.0209(5) 0.0257(6) -0.0031(4) 0.0048(4) 0.0003(4) C
    C3 0.0251(5) 0.0261(6) 0.0203(5) 0.0005(4) 0.0026(4) -0.0016(4) C
    C4 0.0262(6) 0.0287(6) 0.0216(5) 0.0036(4) 0.0016(4) -0.0029(4) C
    C5 0.0243(5) 0.0202(5) 0.0265(6) -0.0012(4) 0.0034(4) 0.0007(4) C
    C6 0.0345(6) 0.0273(6) 0.0248(6) -0.0022(5) 0.0081(5) -0.0005(4) C
    C7 0.0379(7) 0.0239(6) 0.0273(6) 0.0035(5) 0.0023(5) -0.0017(5) C
    C8 0.0311(6) 0.0295(6) 0.0311(6) -0.0002(5) 0.0096(5) -0.0028(5) C
    C9 0.0244(6) 0.0298(6) 0.0276(6) 0.0021(4) 0.0075(5) 0.0014(4) C
    C10 0.0268(6) 0.0224(5) 0.0281(6) -0.0032(4) 0.0065(4) -0.0020(4) C
    C11 0.0246(5) 0.0239(5) 0.0277(6) 0.0007(4) 0.0070(4) 0.0029(4) C
    C12 0.0265(6) 0.0245(6) 0.0260(5) 0.0025(4) 0.0050(4) -0.0004(4) C
    C13 0.0356(6) 0.0263(6) 0.0291(6) -0.0046(5) 0.0041(5) 0.0024(5) C
    C14 0.0305(6) 0.0366(7) 0.0344(6) -0.0081(5) 0.0106(5) -0.0007(5) C
    C15 0.0405(7) 0.0263(6) 0.0341(7) -0.0053(5) 0.0114(5) 0.0014(5) C
    C16 0.0254(6) 0.0292(6) 0.0260(6) -0.0012(4) 0.0025(5) 0.0023(5) C
    C17 0.0315(6) 0.0243(6) 0.0261(6) 0.0006(4) 0.0036(5) 0.0032(4) C
    C18 0.0286(6) 0.0266(6) 0.0268(6) -0.0008(4) 0.0086(5) -0.0036(4) C
    C19 0.0332(7) 0.0377(7) 0.0435(7) 0.0000(5) 0.0147(6) 0.0070(5) C
loop_
    _geom_bond_atom_site_label_1
    _geom_bond_atom_site_label_2
    _geom_bond_site_symmetry_1
    _geom_bond_site_symmetry_2
    _geom_bond_distance
    _geom_bond_publ_flag
    O1 C4 . . 1.3701(16) ?
    O1 H2 . . 0.912(17) ?
    O2 C1 . . 1.3715(15) ?
    O2 H1 . . 0.923(17) ?
    N1 C9 . . 1.4552(17) ?
    N1 C11 . . 1.4863(15) ?
    N1 C15 . . 1.4919(15) ?
    N2 C9 . . 1.4707(13) ?
    N2 C14 . . 1.4678(17) ?
    N2 C18 . . 1.4652(17) ?
    C1 C2 . . 1.4048(14) ?
    C1 C17 . . 1.3852(18) ?
    C2 C5 . . 1.3913(17) ?
    C2 C11 . . 1.5091(18) ?
    C3 C4 . . 1.4022(16) ?
    C3 C12 . . 1.3917(18) ?
    C3 C18 . . 1.5061(17) ?
    C4 C7 . . 1.3876(18) ?
    C5 C10 . . 1.3923(18) ?
    C5 H1c5 . . 0.96 ?
    C6 C10 . . 1.3974(15) ?
    C6 C17 . . 1.3884(18) ?
    C6 H1c6 . . 0.96 ?
    C7 C13 . . 1.385(2) ?
    C7 H1c7 . . 0.96 ?
    C8 C10 . . 1.5084(18) ?
    C8 H1c8 . . 0.96 ?
    C8 H2c8 . . 0.96 ?
    C8 H3c8 . . 0.96 ?
    C9 H1c9 . . 0.96 ?
    C9 H2c9 . . 0.96 ?
    C11 H1c11 . . 0.96 ?
    C11 H2c11 . . 0.96 ?
    C12 C16 . . 1.3924(17) ?
    C12 H1c12 . . 0.96 ?
    C13 C16 . . 1.3909(17) ?
    C13 H1c13 . . 0.96 ?
    C14 C15 . . 1.5250(17) ?
    C14 H1c14 . . 0.96 ?
    C14 H2c14 . . 0.96 ?
    C15 H1c15 . . 0.96 ?
    C15 H2c15 . . 0.96 ?
    C16 C19 . . 1.508(2) ?
    C17 H1c17 . . 0.96 ?
    C18 H1c18 . . 0.96 ?
    C18 H2c18 . . 0.96 ?
    C19 H1c19 . . 0.96 ?
    C19 H2c19 . . 0.96 ?
    C19 H3c19 . . 0.96 ?
loop_
    _geom_angle_atom_site_label_1
    _geom_angle_atom_site_label_2
    _geom_angle_atom_site_label_3
    _geom_angle_site_symmetry_1
    _geom_angle_site_symmetry_2
    _geom_angle_site_symmetry_3
    _geom_angle
    _geom_angle_publ_flag
    C4 O1 H2 . . . 106.8(11) ?
    C1 O2 H1 . . . 103.3(10) ?
    C9 N1 C11 . . . 112.56(9) ?
    C9 N1 C15 . . . 103.97(9) ?
    C11 N1 C15 . . . 111.06(9) ?
    C9 N2 C14 . . . 102.68(9) ?
    C9 N2 C18 . . . 114.29(9) ?
    C14 N2 C18 . . . 112.76(9) ?
    O2 C1 C2 . . . 120.83(11) ?
    O2 C1 C17 . . . 118.92(9) ?
    C2 C1 C17 . . . 120.26(11) ?
    C1 C2 C5 . . . 118.38(11) ?
    C1 C2 C11 . . . 120.41(11) ?
    C5 C2 C11 . . . 121.20(9) ?
    C4 C3 C12 . . . 118.48(11) ?
    C4 C3 C18 . . . 120.22(11) ?
    C12 C3 C18 . . . 121.22(10) ?
    O1 C4 C3 . . . 121.02(11) ?
    O1 C4 C7 . . . 119.10(11) ?
    C3 C4 C7 . . . 119.88(12) ?
    C2 C5 C10 . . . 122.38(9) ?
    C2 C5 H1c5 . . . 118.81 ?
    C10 C5 H1c5 . . . 118.81 ?
    C10 C6 C17 . . . 121.16(12) ?
    C10 C6 H1c6 . . . 119.42 ?
    C17 C6 H1c6 . . . 119.42 ?
    C4 C7 C13 . . . 120.28(11) ?
    C4 C7 H1c7 . . . 119.86 ?
    C13 C7 H1c7 . . . 119.86 ?
    C10 C8 H1c8 . . . 109.47 ?
    C10 C8 H2c8 . . . 109.47 ?
    C10 C8 H3c8 . . . 109.47 ?
    H1c8 C8 H2c8 . . . 109.47 ?
    H1c8 C8 H3c8 . . . 109.47 ?
    H2c8 C8 H3c8 . . . 109.47 ?
    N1 C9 N2 . . . 104.65(9) ?
    N1 C9 H1c9 . . . 109.47 ?
    N1 C9 H2c9 . . . 109.47 ?
    N2 C9 H1c9 . . . 109.47 ?
    N2 C9 H2c9 . . . 109.47 ?
    H1c9 C9 H2c9 . . . 113.89 ?
    C5 C10 C6 . . . 117.74(11) ?
    C5 C10 C8 . . . 120.83(9) ?
    C6 C10 C8 . . . 121.43(11) ?
    N1 C11 C2 . . . 110.39(9) ?
    N1 C11 H1c11 . . . 109.47 ?
    N1 C11 H2c11 . . . 109.47 ?
    C2 C11 H1c11 . . . 109.47 ?
    C2 C11 H2c11 . . . 109.47 ?
    H1c11 C11 H2c11 . . . 108.54 ?
    C3 C12 C16 . . . 122.39(11) ?
    C3 C12 H1c12 . . . 118.8 ?
    C16 C12 H1c12 . . . 118.81 ?
    C7 C13 C16 . . . 121.26(12) ?
    C7 C13 H1c13 . . . 119.37 ?
    C16 C13 H1c13 . . . 119.37 ?
    N2 C14 C15 . . . 104.28(9) ?
    N2 C14 H1c14 . . . 109.47 ?
    N2 C14 H2c14 . . . 109.47 ?
    C15 C14 H1c14 . . . 109.47 ?
    C15 C14 H2c14 . . . 109.47 ?
    H1c14 C14 H2c14 . . . 114.2 ?
    N1 C15 C14 . . . 105.98(11) ?
    N1 C15 H1c15 . . . 109.47 ?
    N1 C15 H2c15 . . . 109.47 ?
    C14 C15 H1c15 . . . 109.47 ?
    C14 C15 H2c15 . . . 109.47 ?
    H1c15 C15 H2c15 . . . 112.75 ?
    C12 C16 C13 . . . 117.69(12) ?
    C12 C16 C19 . . . 120.40(11) ?
    C13 C16 C19 . . . 121.88(12) ?
    C1 C17 C6 . . . 120.07(10) ?
    C1 C17 H1c17 . . . 119.97 ?
    C6 C17 H1c17 . . . 119.97 ?
    N2 C18 C3 . . . 112.06(9) ?
    N2 C18 H1c18 . . . 109.47 ?
    N2 C18 H2c18 . . . 109.47 ?
    C3 C18 H1c18 . . . 109.47 ?
    C3 C18 H2c18 . . . 109.47 ?
    H1c18 C18 H2c18 . . . 106.76 ?
    C16 C19 H1c19 . . . 109.47 ?
    C16 C19 H2c19 . . . 109.47 ?
    C16 C19 H3c19 . . . 109.47 ?
    H1c19 C19 H2c19 . . . 109.47 ?
    H1c19 C19 H3c19 . . . 109.47 ?
    H2c19 C19 H3c19 . . . 109.47 ?
loop_
    _geom_torsion_atom_site_label_1
    _geom_torsion_atom_site_label_2
    _geom_torsion_atom_site_label_3
    _geom_torsion_atom_site_label_4
    _geom_torsion_site_symmetry_1
    _geom_torsion_site_symmetry_2
    _geom_torsion_site_symmetry_3
    _geom_torsion_site_symmetry_4
    _geom_torsion
    _geom_torsion_publ_flag
    ? ? ? ? ? ? ? ? ? ?
loop_
    _geom_hbond_atom_site_label_D
    _geom_hbond_atom_site_label_H
    _geom_hbond_atom_site_label_A
    _geom_hbond_site_symmetry_D
    _geom_hbond_site_symmetry_H
    _geom_hbond_site_symmetry_A
    _geom_hbond_distance_DH
    _geom_hbond_distance_HA
    _geom_hbond_distance_DA
    _geom_hbond_angle_DHA
    _geom_hbond_publ_flag
    O1 H2 N2 . . . 0.912(17) 1.869(16) 2.6893(13) 148.6(16) y
    O2 H1 N1 . . . 0.923(17) 1.825(15) 2.6807(12) 153.0(15) y
    C17 H1c17 O1 . . 2_654 0.96 2.48 3.4286(14) 168.38 y
