# Supplementary material for: 4,4′-Dimethyl-2,2′-[imidazolidine-1,3-diylbis(methyl­ene)]diphenol
Source: Acta Crystallogr Sect E Struct Rep Online. 2012 Oct 20;68(Pt 11):o3172. doi: 10.1107/S1600536812042808 (PMC3515265; doi:10.1107/S1600536812042808)
Supplement: Supplementary file 2 [file e-68-o3172-Isup2.hkl]

#
# h,k,l, Fc-squared, Fo-squared, sigma(Fo-squared) and status flag
#
data_I
_shelx_title                             '   '
_shelx_refln_list_code                   4
_shelx_F_calc_maximum                    201.71
_exptl_crystal_F_000                     672
_reflns_d_resolution_high                0.8372

loop_
 _symmetry_equiv_pos_as_xyz
 'x, y, z'
 '-x+1/2, y+1/2, -z+1/2'
 '-x, -y, -z'
 'x+1/2, -y+1/2, z+1/2'

_cell_length_a                           11.5029(4)
_cell_length_b                           9.5001(3)
_cell_length_c                           16.1874(6)
_cell_angle_alpha                        90
_cell_angle_beta                         107.078(3)
_cell_angle_gamma                        90

_shelx_F_squared_multiplier              1.000

loop_
 _refln_index_h
 _refln_index_k
 _refln_index_l
 _refln_F_squared_calc
 _refln_F_squared_meas
 _refln_F_squared_sigma
 _refln_observed_status
   2   0   0 21182.30 22178.90    31.04 o
   4   0   0   701.91   703.24    13.26 o
   6   0   0    77.10    75.30     5.79 o
   8   0   0   145.08   134.16     2.84 o
  10   0   0   746.66   785.49    10.31 o
  12   0   0    60.18    69.43     4.11 o
   1   1   0  2320.46  2310.19    10.24 o
   2   1   0  7623.73  7345.00    20.12 o
   3   1   0   432.38   402.12     4.81 o
   4   1   0   109.31   112.79     3.94 o
   5   1   0     0.20    -0.26     1.32 <
   6   1   0    24.98    25.83     2.61 o
   7   1   0   872.43   890.88     5.03 o
   8   1   0     4.08     5.88     0.70 o
   9   1   0     2.25     0.84     0.61 <
  10   1   0    33.76    34.02     1.46 o
  11   1   0     1.24     3.85     0.98 o
  12   1   0    14.85    14.60     1.17 o
  13   1   0     0.01    -0.66     0.71 <
   0   2   0  2021.14  1859.54    11.23 o
   1   2   0  2971.54  2774.76    14.10 o
   2   2   0 17221.00 17368.60    42.30 o
   3   2   0  1018.95   958.89     8.75 o
   4   2   0   240.79   252.22     4.20 o
   5   2   0   334.61   347.27     6.47 o
   6   2   0    76.31    65.59     2.06 o
   7   2   0   538.93   543.23     4.47 o
   8   2   0   721.49   715.96     5.49 o
   9   2   0     5.04     5.37     0.84 o
  10   2   0   430.29   446.12     5.60 o
  11   2   0    53.99    60.29     2.40 o
  12   2   0   462.47   461.83     5.43 o
   1   3   0   645.02   537.64     6.40 o
   2   3   0   121.46   126.98     3.39 o
   3   3   0   188.16   209.68     4.73 o
   4   3   0    17.80    24.29     2.00 o
   5   3   0   260.20   262.65     7.82 o
   6   3   0    49.68    45.52     1.44 o
   7   3   0   601.05   542.20     4.63 o
   8   3   0     8.01     6.76     0.79 o
   9   3   0     3.86     3.40     0.78 o
  10   3   0    18.31    16.04     1.32 o
  11   3   0   136.93   145.16     2.68 o
  12   3   0   101.38   111.18     3.33 o
   0   4   0  1944.97  1722.17    16.01 o
   1   4   0   196.71   196.24     4.63 o
   2   4   0     3.58     8.58     1.98 o
   3   4   0  1266.33  1239.84    12.62 o
   4   4   0    24.34    23.75     2.15 o
   5   4   0   286.30   278.47     3.00 o
   6   4   0   107.78   101.89     2.04 o
   7   4   0   182.77   180.49     3.48 o
   8   4   0   196.10   197.83     4.42 o
   9   4   0    94.95    94.79     3.17 o
  10   4   0   159.79   166.67     3.48 o
  11   4   0     5.73     5.18     0.95 o
  12   4   0    51.30    52.64     2.09 o
   1   5   0     2.41     2.70     1.78 <
   2   5   0  1596.88  1680.44    18.07 o
   3   5   0   368.36   384.03     3.81 o
   4   5   0    16.98    20.51     1.03 o
   5   5   0    69.14    92.27     1.76 o
   6   5   0   538.33   544.10     4.45 o
   7   5   0   262.55   259.21     3.20 o
   8   5   0    12.32     9.91     1.14 o
   9   5   0   276.86   294.28     4.59 o
  10   5   0   147.18   154.68     3.60 o
  11   5   0    31.04    31.87     1.51 o
   0   6   0   260.16   270.23     5.16 o
   1   6   0    48.20    51.48     1.53 o
   2   6   0   586.76   596.73     5.89 o
   3   6   0   179.25   184.32     3.52 o
   4   6   0   215.52   222.00     3.98 o
   5   6   0   824.01   848.82     7.04 o
   6   6   0     1.23     2.57     0.86 o
   7   6   0   142.79   160.27     2.63 o
   8   6   0    75.19    71.73     2.23 o
   9   6   0   346.25   364.48     5.21 o
  10   6   0    15.08    15.10     1.03 o
  11   6   0   255.11   269.62     6.38 o
   1   7   0   806.69   809.82     6.11 o
   2   7   0    79.95    76.31     2.73 o
   3   7   0   673.42   648.60     6.88 o
   4   7   0   227.20   239.28     4.37 o
   5   7   0    37.96    37.39     2.31 o
   6   7   0   561.55   575.14     5.89 o
   7   7   0    40.70    40.10     1.95 o
   8   7   0    20.98    19.65     1.67 o
   9   7   0    32.75    36.60     1.90 o
  10   7   0    12.59    12.05     0.84 o
   0   8   0   473.94   496.28     8.19 o
   1   8   0  1927.68  1972.93    10.05 o
   2   8   0   675.88   669.48     6.86 o
   3   8   0   576.44   607.40     6.65 o
   4   8   0    32.58    37.02     1.86 o
   5   8   0   327.98   342.86     4.07 o
   6   8   0   377.67   382.30     4.17 o
   7   8   0   102.38   107.74     2.70 o
   8   8   0    19.24    21.31     1.17 o
   9   8   0     9.20     6.67     0.73 o
   1   9   0     7.26     5.97     1.05 o
   2   9   0    73.15    72.81     2.27 o
   3   9   0    77.82    78.18     1.95 o
   4   9   0    91.30   101.02     2.16 o
   5   9   0   172.52   173.22     2.69 o
   6   9   0    45.48    44.10     1.44 o
   7   9   0     3.52     3.08     0.61 o
   8   9   0     0.14     1.00     0.89 <
   0  10   0    10.09    14.46     1.25 o
   1  10   0   260.86   269.80     3.57 o
   2  10   0    19.87    16.73     1.05 o
   3  10   0   172.89   171.19     3.10 o
   4  10   0   107.03   115.06     2.14 o
   5  10   0     3.74     4.75     0.49 o
   6  10   0    11.21     6.38     1.21 o
   1  11   0    43.14    40.11     1.94 o
   2  11   0   128.76   142.70     5.18 o
   3  11   0   160.34   179.09     5.45 o
 -13   0   1    16.41    19.42     1.90 o
 -11   0   1     0.28     0.15     0.96 <
  -9   0   1   244.83   251.45     4.06 o
  -7   0   1    72.59    93.26     2.46 o
  -5   0   1     0.22     2.98     2.04 <
  -3   0   1  7169.16  6979.75    20.69 o
  -1   0   1  4864.52  4738.45    18.93 o
   1   0   1     0.19     1.72     0.82 <
   3   0   1  1765.85  1643.60    18.37 o
   5   0   1   291.40   272.67     9.93 o
   7   0   1   338.42   361.18     4.35 o
   9   0   1    96.18    98.43     3.72 o
  11   0   1   442.62   461.75     7.39 o
 -13   1   1   135.12   142.01     3.42 o
 -12   1   1     4.74     5.95     0.91 o
 -11   1   1    22.33    22.72     1.36 o
 -10   1   1     0.41    -0.18     0.63 <
  -9   1   1   252.48   257.85     3.34 o
  -8   1   1   584.33   593.41     4.42 o
  -7   1   1   894.44   931.02     5.04 o
  -6   1   1   282.29   282.84     7.50 o
  -5   1   1   123.07   155.84     3.76 o
  -4   1   1    18.88    17.57     1.44 o
  -3   1   1    41.71    38.55     1.79 o
  -2   1   1   160.63   145.76     2.24 o
  -1   1   1   421.49   367.05     3.90 o
   0   1   1  1415.90  1404.23     4.79 o
   1   1   1  4630.93  4180.75    12.98 o
   2   1   1 16164.20 16118.90    34.83 o
   3   1   1    21.88    10.79     1.15 o
   4   1   1    43.85    35.34     2.46 o
   5   1   1    53.08    57.24     2.75 o
   6   1   1     2.62     3.80     0.71 o
   7   1   1    95.90    87.72     1.79 o
   8   1   1    64.42    75.21     1.83 o
   9   1   1    17.71    18.35     1.18 o
  10   1   1   368.93   387.04     6.09 o
  11   1   1     0.03     1.38     0.96 <
  12   1   1     1.73     0.51     0.76 <
 -13   2   1     2.84     2.47     0.72 o
 -12   2   1    45.69    49.03     1.93 o
 -11   2   1     1.89     1.34     0.72 <
 -10   2   1     9.06     8.66     0.93 o
  -9   2   1     9.33     9.25     0.77 o
  -8   2   1   234.41   234.33     2.87 o
  -7   2   1    30.60    34.54     1.08 o
  -6   2   1   586.44   592.13     6.17 o
  -5   2   1    33.70    28.64     1.92 o
  -4   2   1   821.78   872.63     8.56 o
  -3   2   1    32.05    41.73     1.83 o
  -2   2   1   576.00   577.89     5.54 o
  -1   2   1 14703.70 14846.80    29.22 o
   0   2   1  4968.14  4858.02    11.01 o
   1   2   1  2045.28  1928.36     8.45 o
   2   2   1  6992.86  6661.65    25.85 o
   3   2   1    24.12    30.79     2.45 o
   4   2   1   103.65   102.87     4.27 o
   5   2   1    37.23    44.15     3.29 o
   6   2   1    13.75    12.30     0.88 o
   7   2   1   608.34   626.23     4.83 o
   8   2   1     0.76     2.40     0.79 o
   9   2   1  2242.16  2346.95    12.77 o
  10   2   1    37.98    35.47     1.71 o
  11   2   1    13.60    11.73     1.27 o
  12   2   1     8.30     7.81     0.94 o
 -12   3   1   105.42   108.38     2.79 o
 -11   3   1    14.58    13.48     1.34 o
 -10   3   1   780.35   835.80     6.66 o
  -9   3   1   336.62   343.90     3.87 o
  -8   3   1    78.20    82.74     2.00 o
  -7   3   1    48.16    41.39     1.93 o
  -6   3   1   305.03   376.52     4.34 o
  -5   3   1    59.77    67.14     3.22 o
  -4   3   1    14.68    29.71     2.16 o
  -3   3   1   302.54   267.65     6.49 o
  -2   3   1     1.56     1.78     1.14 <
  -1   3   1  9166.92  9092.80    26.60 o
   0   3   1   280.08   247.13     3.73 o
   1   3   1  1780.69  1713.04     9.62 o
   2   3   1  1550.90  1551.32     9.63 o
   3   3   1  3083.64  2980.91    21.79 o
   4   3   1  4533.72  4658.60    30.01 o
   5   3   1    30.90    20.52     1.86 o
   6   3   1    15.25     8.95     0.82 o
   7   3   1     5.88     7.49     0.86 o
   8   3   1   343.10   358.44     4.51 o
   9   3   1   284.19   283.58     4.54 o
  10   3   1     0.47     0.83     0.78 <
  11   3   1    85.24    85.45     2.66 o
  12   3   1    11.36    13.29     1.25 o
 -12   4   1     3.92     2.11     0.78 <
 -11   4   1    46.97    47.52     1.79 o
 -10   4   1     0.32     0.64     0.71 <
  -9   4   1     2.95     5.36     1.00 o
  -8   4   1    89.85    94.73     2.41 o
  -7   4   1    15.94    16.99     1.11 o
  -6   4   1    92.30   113.30     2.32 o
  -5   4   1   489.70   554.13     4.95 o
  -4   4   1  1462.21  1479.10    14.64 o
  -3   4   1  6941.62  7118.74    37.76 o
  -2   4   1   909.45  1027.88    13.63 o
  -1   4   1   916.74   911.30     8.71 o
   0   4   1   321.99   326.16     3.91 o
   1   4   1    29.57    36.58     1.99 o
   2   4   1   398.67   378.36     6.12 o
   3   4   1   260.49   273.73     7.27 o
   4   4   1  1106.15  1143.08    11.62 o
   5   4   1     7.56     8.92     0.88 o
   6   4   1    91.60    92.33     1.67 o
   7   4   1  1173.96  1181.26     8.91 o
   8   4   1   721.67   751.04     6.48 o
   9   4   1   662.66   728.30     6.43 o
  10   4   1   223.56   233.64     4.63 o
  11   4   1   539.24   554.90     7.67 o
  12   4   1    62.97    61.81     2.68 o
 -11   5   1    37.78    41.60     1.72 o
 -10   5   1   327.67   333.92     4.63 o
  -9   5   1    39.78    45.15     1.95 o
  -8   5   1     5.10     3.65     0.87 o
  -7   5   1   869.78   830.29     6.20 o
  -6   5   1    32.89    35.59     1.20 o
  -5   5   1     0.36     1.70     0.61 <
  -4   5   1     5.07     4.58     0.57 o
  -3   5   1  2042.02  2103.04    10.48 o
  -2   5   1   171.95   161.55     6.19 o
  -1   5   1    89.13    89.28     4.50 o
   0   5   1    24.56    22.23     1.91 o
   1   5   1   126.02   124.74     5.21 o
   2   5   1   193.43   231.58     4.01 o
   3   5   1     0.34     1.62     0.77 <
   4   5   1   323.42   338.09     3.74 o
   5   5   1    31.78    25.63     1.13 o
   6   5   1   805.28   825.28     5.54 o
   7   5   1   227.59   216.74     3.20 o
   8   5   1     3.91     1.57     0.87 <
   9   5   1   204.90   215.29     4.47 o
  10   5   1   396.84   401.68     4.70 o
  11   5   1   160.57   159.47     3.47 o
 -11   6   1    78.46    74.35     2.16 o
 -10   6   1   156.38   160.43     3.17 o
  -9   6   1     0.19     0.34     0.93 <
  -8   6   1    71.11    69.53     2.18 o
  -7   6   1   208.38   219.29     3.70 o
  -6   6   1   548.09   566.36     5.72 o
  -5   6   1   434.80   462.83     4.55 o
  -4   6   1   473.02   477.46     4.53 o
  -3   6   1   210.65   179.26     3.00 o
  -2   6   1     0.69     0.66     0.86 <
  -1   6   1   965.86   896.50     6.75 o
   0   6   1     9.78    12.07     0.77 o
   1   6   1   396.37   398.37     4.17 o
   2   6   1   167.52   161.36     3.17 o
   3   6   1   427.52   431.68     5.36 o
   4   6   1   308.85   314.84     4.22 o
   5   6   1   100.58   100.72     2.60 o
   6   6   1  1169.05  1161.65     7.08 o
   7   6   1    35.13    38.48     1.58 o
   8   6   1   459.46   490.94     6.49 o
   9   6   1    18.71    24.90     1.46 o
  10   6   1    47.81    43.95     1.32 o
 -10   7   1     1.32     2.47     0.59 o
  -9   7   1     1.08     2.31     0.89 <
  -8   7   1     2.41     0.88     0.83 <
  -7   7   1    75.74    75.02     2.20 o
  -6   7   1   216.20   203.91     3.49 o
  -5   7   1   213.96   228.26     4.24 o
  -4   7   1    12.07     8.92     1.45 o
  -3   7   1   226.50   210.22     4.58 o
  -2   7   1     0.75     0.84     0.88 <
  -1   7   1  1314.11  1249.52     7.54 o
   0   7   1   272.80   267.99     3.53 o
   1   7   1     5.20     6.23     0.76 o
   2   7   1     0.16     0.97     0.76 <
   3   7   1   141.22   151.12     3.06 o
   4   7   1  1121.29  1103.59     9.31 o
   5   7   1   131.04   141.87     3.00 o
   6   7   1     0.00     0.08     0.87 <
   7   7   1    52.70    57.38     1.98 o
   8   7   1    74.57    73.91     2.04 o
   9   7   1     4.89     2.50     0.82 o
  10   7   1     0.11     0.13     0.77 <
  -9   8   1     4.43     2.32     0.60 o
  -8   8   1     2.55     2.03     0.64 o
  -7   8   1    27.69    21.99     1.20 o
  -6   8   1     0.84     0.19     0.68 <
  -5   8   1     0.00     1.25     0.88 <
  -4   8   1   417.98   432.46     5.10 o
  -3   8   1    57.56    48.23     2.00 o
  -2   8   1   370.89   388.92     5.16 o
  -1   8   1   360.72   348.26     4.84 o
   0   8   1     4.20     3.61     0.77 o
   1   8   1    12.65    15.90     1.30 o
   2   8   1   524.45   552.06     6.25 o
   3   8   1   168.79   181.24     3.73 o
   4   8   1     8.21    10.15     1.26 o
   5   8   1   226.75   230.57     3.34 o
   6   8   1   287.42   288.22     3.97 o
   7   8   1     6.42     4.62     0.80 o
   8   8   1     1.63     0.65     0.51 <
   9   8   1     0.18    -1.10     0.74 <
  -8   9   1    17.92    17.74     1.24 o
  -7   9   1    17.38    16.01     0.85 o
  -6   9   1     0.34    -0.65     0.45 <
  -5   9   1     4.06     3.55     0.75 o
  -4   9   1   774.52   791.25     6.50 o
  -3   9   1    24.47    27.78     1.39 o
  -2   9   1     8.99    10.75     1.01 o
  -1   9   1    42.50    47.03     1.84 o
   0   9   1   575.22   597.30     6.25 o
   1   9   1    21.54    19.98     1.29 o
   2   9   1   530.20   555.10     5.41 o
   3   9   1     8.76     8.66     0.93 o
   4   9   1    80.75    82.36     1.97 o
   5   9   1    95.40    91.93     1.98 o
   6   9   1   244.79   226.40     3.53 o
   7   9   1     0.07     0.83     0.55 <
  -6  10   1     6.20     5.13     1.24 o
  -5  10   1    64.84    61.64     1.48 o
  -4  10   1     6.74     6.34     0.67 o
  -3  10   1   110.09   120.45     2.30 o
  -2  10   1   570.59   568.40     5.10 o
  -1  10   1    34.90    33.45     1.49 o
   0  10   1     0.19     0.38     0.69 <
   1  10   1    57.18    59.97     1.90 o
   2  10   1    16.18    15.63     1.00 o
   3  10   1   167.95   165.68     3.03 o
   4  10   1   147.06   143.70     2.11 o
   5  10   1     3.84     6.45     0.61 o
  -3  11   1    16.43    14.35     1.79 o
  -2  11   1     5.88     6.33     1.38 o
  -1  11   1    24.39    20.29     1.14 o
   0  11   1   314.21   321.96     4.19 o
   1  11   1     6.04     6.12     0.72 o
   2  11   1    47.14    49.63     3.14 o
 -12   0   2     0.77     1.15     0.89 <
 -10   0   2    78.48    82.33     2.86 o
  -8   0   2  1412.40  1493.15    10.54 o
  -6   0   2  1459.48  1554.19    24.05 o
  -4   0   2   667.57   662.84     7.57 o
  -2   0   2    96.48    86.64     3.74 o
   0   0   2  1987.28  1885.81    12.78 o
   2   0   2   700.14   605.62     6.50 o
   4   0   2   167.10   184.69     7.89 o
   8   0   2    63.54    58.14     2.82 o
  10   0   2   172.77   178.08     4.87 o
  12   0   2    10.77    10.49     1.21 o
 -13   1   2   120.10   128.48     3.18 o
 -12   1   2     0.73     1.83     0.63 <
 -11   1   2    67.24    74.36     2.28 o
 -10   1   2   153.00   152.75     2.64 o
  -9   1   2     0.01    -0.24     0.59 <
  -8   1   2   130.91   127.33     1.88 o
  -7   1   2  1187.15  1245.90     6.73 o
  -6   1   2    55.93    66.28     3.67 o
  -5   1   2   152.13   127.53     3.46 o
  -4   1   2   407.08   367.37     4.18 o
  -3   1   2   197.49   186.88     3.19 o
  -2   1   2  2313.32  2104.17    12.04 o
  -1   1   2  4731.10  4579.24    16.14 o
   0   1   2   402.14   419.11     2.87 o
   1   1   2 13225.50 13276.80    29.32 o
   2   1   2  1386.08  1216.49    10.21 o
   3   1   2     7.74    11.66     1.51 o
   4   1   2   118.54   111.77     3.47 o
   5   1   2   269.00   246.43     5.67 o
   6   1   2  1397.35  1396.29     7.16 o
   7   1   2    25.80    22.92     1.15 o
   8   1   2   360.64   353.70     4.80 o
   9   1   2   141.61   140.28     3.19 o
  10   1   2   126.48   139.44     3.71 o
  11   1   2    95.52    98.60     3.00 o
  12   1   2   116.46   121.10     2.32 o
 -13   2   2    22.78    21.05     1.15 o
 -12   2   2     1.69     2.86     1.02 <
 -11   2   2   326.88   342.13     4.19 o
 -10   2   2     2.03     2.43     0.67 o
  -9   2   2   171.17   183.10     2.69 o
  -8   2   2   318.43   327.63     3.42 o
  -7   2   2    37.13    31.75     1.16 o
  -6   2   2    18.65    13.06     1.52 o
  -5   2   2  1207.15  1298.21    11.43 o
  -4   2   2   114.40    93.08     3.23 o
  -3   2   2  1025.66  1036.66     9.09 o
  -2   2   2   614.75   579.03     5.85 o
  -1   2   2    21.37    15.31     1.09 o
   0   2   2  3887.20  3618.00    17.51 o
   1   2   2  3644.61  3453.86    13.36 o
   2   2   2    83.64    84.03     2.36 o
   3   2   2   183.82   149.65     3.72 o
   4   2   2    48.11    23.94     2.43 o
   5   2   2     0.18    -0.33     1.41 <
   6   2   2    84.23    76.99     1.79 o
   7   2   2    32.26    31.37     1.36 o
   8   2   2     0.03    -0.61     0.82 <
   9   2   2   370.90   367.87     5.16 o
  10   2   2    24.77    22.53     1.64 o
  11   2   2    98.34    94.23     2.84 o
  12   2   2     0.01     1.75     0.77 <
 -13   3   2     1.27     1.57     0.93 <
 -12   3   2     1.13    -0.64     0.77 <
 -11   3   2   196.00   203.18     3.62 o
 -10   3   2    50.04    50.64     2.03 o
  -9   3   2   596.85   628.43     6.08 o
  -8   3   2   242.32   224.24     3.54 o
  -7   3   2   101.05   115.88     2.67 o
  -6   3   2   208.62   207.73     3.05 o
  -5   3   2     0.01     1.34     1.27 <
  -4   3   2  2876.13  2929.17    22.73 o
  -3   3   2     4.87     4.02     1.11 o
  -2   3   2  1414.96  1489.65    12.00 o
  -1   3   2  4819.00  4770.65    20.14 o
   0   3   2   805.54   728.26     5.50 o
   1   3   2   143.12   166.82     3.94 o
   2   3   2  6449.94  6364.59    22.77 o
   3   3   2    12.18     9.80     1.82 o
   4   3   2    76.61    84.28     4.28 o
   5   3   2   178.48   180.90     2.61 o
   6   3   2   938.39   968.30     7.35 o
   7   3   2     7.53     7.74     1.03 o
   8   3   2    29.73    28.07     1.56 o
   9   3   2    25.37    27.64     1.46 o
  10   3   2   271.18   277.12     3.87 o
  11   3   2   187.90   197.03     3.81 o
  12   3   2    13.62    11.79     1.14 o
 -12   4   2    50.85    52.21     1.80 o
 -11   4   2     0.14     0.17     0.73 <
 -10   4   2   439.80   455.55     5.56 o
  -9   4   2   238.62   234.53     3.61 o
  -8   4   2   297.93   293.89     5.23 o
  -7   4   2   467.90   465.03     4.86 o
  -6   4   2    74.57    72.77     2.01 o
  -5   4   2   191.68   210.09     3.05 o
  -4   4   2  1610.21  1725.81    19.42 o
  -3   4   2   366.18   336.87     8.27 o
  -2   4   2  1591.95  1699.51    12.67 o
  -1   4   2  3745.45  3967.91    20.93 o
   0   4   2    62.75    60.29     2.48 o
   1   4   2   341.97   350.33     5.75 o
   2   4   2   559.49   584.64     7.74 o
   3   4   2  3703.18  3701.92    27.22 o
   4   4   2   598.33   630.68     6.12 o
   5   4   2    80.68    79.59     1.60 o
   6   4   2   447.39   460.36     4.33 o
   7   4   2    44.23    46.89     1.56 o
   8   4   2   374.76   386.78     4.72 o
   9   4   2    32.56    29.08     1.60 o
  10   4   2   114.43   115.52     2.71 o
  11   4   2     3.83     4.74     1.05 o
 -12   5   2    28.78    29.75     2.20 o
 -11   5   2   125.24   122.56     2.81 o
 -10   5   2   239.74   231.96     3.88 o
  -9   5   2     3.53     1.45     0.78 <
  -8   5   2   461.51   463.27     4.92 o
  -7   5   2    72.28    70.79     1.90 o
  -6   5   2    48.43    58.33     1.84 o
  -5   5   2   348.68   371.05     3.69 o
  -4   5   2   799.33   851.24     6.74 o
  -3   5   2   146.24   183.77     3.94 o
  -2   5   2    24.48    24.53     2.85 o
  -1   5   2   214.99   262.26     7.39 o
   0   5   2   152.93   145.21     5.01 o
   1   5   2   188.76   205.25     5.17 o
   2   5   2   112.00   138.04     3.45 o
   3   5   2   243.67   232.36     3.09 o
   4   5   2   340.98   355.35     4.33 o
   5   5   2   126.50   132.60     2.32 o
   6   5   2     3.92     6.56     0.83 o
   7   5   2    21.47    22.34     1.42 o
   8   5   2   589.57   596.99     7.50 o
   9   5   2    50.74    55.86     1.78 o
  10   5   2   124.57   121.51     2.54 o
  11   5   2    90.18   101.71     3.51 o
 -11   6   2    17.36    14.32     0.94 o
 -10   6   2    12.61    10.07     1.32 o
  -9   6   2   110.12   113.31     3.62 o
  -8   6   2    28.87    29.00     1.55 o
  -7   6   2    98.58   100.21     2.34 o
  -6   6   2     2.10     1.36     0.76 <
  -5   6   2   276.82   243.86     3.07 o
  -4   6   2   163.11   161.91     2.81 o
  -3   6   2   159.83   159.18     3.55 o
  -2   6   2   318.20   295.31     4.55 o
  -1   6   2   141.49   128.21     2.29 o
   0   6   2   129.09   138.73     2.22 o
   1   6   2    34.48    33.62     1.32 o
   2   6   2    91.71    94.77     2.06 o
   3   6   2   215.26   223.29     3.50 o
   4   6   2   704.69   732.69     5.90 o
   5   6   2   671.08   650.21     5.81 o
   6   6   2    47.63    50.56     1.80 o
   7   6   2   178.74   189.62     3.53 o
   8   6   2    49.80    46.34     1.89 o
   9   6   2    55.31    57.96     1.67 o
  10   6   2     6.53     6.10     0.85 o
 -10   7   2     2.20     0.86     0.60 <
  -9   7   2    17.45    19.01     1.40 o
  -8   7   2     3.97     3.93     0.81 o
  -7   7   2     2.54     4.61     0.98 o
  -6   7   2    18.28    20.62     1.28 o
  -5   7   2   259.85   240.21     3.80 o
  -4   7   2    94.97    93.15     2.34 o
  -3   7   2   188.38   204.41     4.40 o
  -2   7   2    63.46    64.14     2.45 o
  -1   7   2    72.30    59.10     1.72 o
   0   7   2   281.59   265.65     3.23 o
   1   7   2   296.33   279.28     3.75 o
   2   7   2     5.12     5.38     0.93 o
   3   7   2    85.40    87.19     2.48 o
   4   7   2    54.50    59.59     1.91 o
   5   7   2   340.86   344.41     3.80 o
   6   7   2    68.62    72.36     1.83 o
   7   7   2    58.87    61.01     2.01 o
   8   7   2     2.88     2.33     0.76 o
   9   7   2    21.97    20.49     1.01 o
  -9   8   2     9.17     8.83     1.09 o
  -8   8   2     6.40     6.84     0.84 o
  -7   8   2    27.40    24.56     1.41 o
  -6   8   2    99.42    90.61     2.59 o
  -5   8   2    10.08     6.96     1.07 o
  -4   8   2   280.93   286.41     4.68 o
  -3   8   2    54.36    65.55     2.04 o
  -2   8   2   623.67   630.22     6.46 o
  -1   8   2   238.43   244.94     4.07 o
   0   8   2   352.44   356.23     4.31 o
   1   8   2    89.03    85.03     2.19 o
   2   8   2   133.18   135.25     2.54 o
   3   8   2   175.74   180.93     3.31 o
   4   8   2    84.34    85.82     2.67 o
   5   8   2    85.49    85.79     2.12 o
   6   8   2   216.03   207.56     3.37 o
   7   8   2    51.29    40.54     1.48 o
   8   8   2    46.77    50.05     1.62 o
  -8   9   2     3.53     3.47     0.76 o
  -7   9   2    41.15    43.16     1.69 o
  -6   9   2   169.04   169.45     2.74 o
  -5   9   2     8.40     9.43     0.81 o
  -4   9   2    47.04    43.46     1.62 o
  -3   9   2   284.11   299.17     4.02 o
  -2   9   2   120.64   120.64     2.99 o
  -1   9   2    73.52    73.76     2.09 o
   0   9   2   120.06   129.06     2.67 o
   1   9   2     1.52     1.87     0.80 <
   2   9   2    33.38    32.50     1.29 o
   3   9   2   150.73   158.02     2.90 o
   4   9   2   312.50   314.84     3.67 o
   5   9   2    51.97    53.60     1.71 o
   6   9   2    96.11    88.46     2.20 o
   7   9   2     0.37     1.46     0.52 <
  -6  10   2     0.07    -0.65     0.79 <
  -5  10   2     3.10     2.23     0.58 o
  -4  10   2    44.72    37.95     1.78 o
  -3  10   2     4.73     2.32     0.83 <
  -2  10   2   164.45   168.29     3.72 o
  -1  10   2     0.09    -0.64     0.84 <
   0  10   2    44.50    52.12     2.12 o
   1  10   2   107.42   101.72     2.85 o
   2  10   2    46.38    47.29     1.94 o
   3  10   2    34.91    28.32     1.62 o
   4  10   2     8.14    10.10     0.87 o
   5  10   2    20.82    25.16     1.23 o
  -3  11   2     3.48     2.45     1.24 <
  -2  11   2    72.97    81.16     2.57 o
  -1  11   2    24.45    26.78     1.30 o
   0  11   2    15.69    17.02     1.09 o
   1  11   2    75.87    79.05     2.58 o
   2  11   2    36.94    37.64     2.68 o
 -13   0   3   201.08   180.70     3.71 o
 -11   0   3   392.35   390.15     6.01 o
  -9   0   3    10.48     8.77     1.07 o
  -7   0   3    56.87    57.60     3.09 o
  -5   0   3   472.12   516.97     7.61 o
  -3   0   3    22.93    10.42     2.38 o
  -1   0   3  2027.58  1780.63    16.69 o
   1   0   3 10684.50 10881.20    29.41 o
   3   0   3   195.60   142.14     4.13 o
   5   0   3  1536.79  1450.66    16.55 o
   7   0   3   543.78   567.71     7.75 o
   9   0   3  1771.43  1867.41    23.94 o
  11   0   3    12.14     8.78     1.38 o
 -13   1   3    26.86    27.31     1.62 o
 -12   1   3    44.49    47.01     1.69 o
 -11   1   3    50.45    56.55     1.84 o
 -10   1   3   121.97   123.39     2.21 o
  -9   1   3     3.64     2.39     0.56 o
  -8   1   3     0.33     0.01     0.42 <
  -7   1   3   242.05   249.52     2.98 o
  -6   1   3  1136.77  1238.57    15.16 o
  -5   1   3   589.46   615.68     8.58 o
  -4   1   3   161.61   140.86     3.80 o
  -3   1   3   747.77   734.63     8.62 o
  -2   1   3   661.37   587.91     7.51 o
  -1   1   3   559.21   540.76     6.53 o
   0   1   3  1597.50  1491.01     8.25 o
   1   1   3  3230.82  3059.21    12.02 o
   2   1   3 18314.50 18211.40    43.90 o
   3   1   3    34.16    48.66     2.75 o
   4   1   3     8.76     3.70     1.35 <
   5   1   3   886.55   937.72    10.66 o
   6   1   3    28.61    24.80     1.21 o
   7   1   3    82.00    83.26     2.29 o
   8   1   3    73.28    65.15     2.20 o
   9   1   3   497.72   529.77     7.10 o
  10   1   3    42.93    40.51     2.72 o
  11   1   3   741.20   777.38     6.54 o
  12   1   3     5.73     5.65     0.79 o
 -13   2   3    24.22    22.30     1.48 o
 -12   2   3    49.57    50.67     2.58 o
 -11   2   3   477.04   476.36     4.93 o
 -10   2   3     9.37     6.96     0.67 o
  -9   2   3   175.00   159.08     2.36 o
  -8   2   3    23.72    15.93     1.19 o
  -7   2   3   709.10   727.79     5.82 o
  -6   2   3    89.34    87.05     3.34 o
  -5   2   3  2433.26  2654.67    18.22 o
  -4   2   3     0.38     1.20     0.96 <
  -3   2   3     7.73     8.89     1.06 o
  -2   2   3     9.39     8.92     1.46 o
  -1   2   3     4.43     5.90     0.79 o
   0   2   3    52.33    53.11     1.37 o
   1   2   3  7861.33  7726.71    27.67 o
   2   2   3     9.45    20.25     1.20 o
   3   2   3   230.83   231.42     5.00 o
   4   2   3    99.37   114.39     4.79 o
   5   2   3   165.41   157.55     3.03 o
   6   2   3   104.14   111.68     2.54 o
   7   2   3   542.07   537.51     5.82 o
   8   2   3   683.94   688.11     6.89 o
   9   2   3     3.92     4.14     0.94 o
  10   2   3    54.15    53.60     2.39 o
  11   2   3   110.03   111.11     2.94 o
  12   2   3   124.26   117.44     2.96 o
 -13   3   3    52.87    51.59     1.62 o
 -12   3   3    35.96    37.19     1.69 o
 -11   3   3    37.70    41.58     1.76 o
 -10   3   3    34.59    35.61     1.52 o
  -9   3   3    90.21    92.89     2.13 o
  -8   3   3   169.89   173.63     3.96 o
  -7   3   3    36.38    36.99     1.48 o
  -6   3   3   162.61   169.16     2.53 o
  -5   3   3  1505.19  1585.71    18.01 o
  -4   3   3   781.53   698.50    11.18 o
  -3   3   3   829.27   841.85     8.90 o
  -2   3   3   178.08   173.38     3.88 o
  -1   3   3  1446.32  1396.28    13.22 o
   0   3   3  1399.63  1252.75    11.32 o
   1   3   3  1250.48  1195.95    12.94 o
   2   3   3   585.32   533.33     6.87 o
   3   3   3    43.60    47.19     3.14 o
   4   3   3   366.19   376.78     9.10 o
   5   3   3   343.21   359.53     3.77 o
   6   3   3     0.13     0.67     0.77 <
   7   3   3    38.42    40.39     1.74 o
   8   3   3   202.63   204.19     3.49 o
   9   3   3    57.20    54.24     2.13 o
  10   3   3    69.54    67.40     2.52 o
  11   3   3    11.65    11.66     1.07 o
 -12   4   3    48.23    41.31     1.44 o
 -11   4   3    86.45    87.34     2.09 o
 -10   4   3   166.17   175.57     3.11 o
  -9   4   3   265.27   287.42     4.02 o
  -8   4   3    19.50    23.16     1.71 o
  -7   4   3   138.36   140.07     2.88 o
  -6   4   3    62.59    61.69     1.88 o
  -5   4   3   456.39   478.90     5.37 o
  -4   4   3  2088.23  2273.95    22.33 o
  -3   4   3   815.48   889.24     9.90 o
  -2   4   3   983.72   998.83    10.19 o
  -1   4   3    27.11    43.49     2.21 o
   0   4   3    48.60    49.25     2.05 o
   1   4   3   112.82   144.05     3.89 o
   2   4   3   205.47   234.00     5.13 o
   3   4   3  2506.86  2469.00    22.86 o
   4   4   3     0.42     0.81     0.64 <
   5   4   3  1403.06  1385.48     6.63 o
   6   4   3   515.52   517.66     5.19 o
   7   4   3   125.21   123.73     2.49 o
   8   4   3   191.97   206.82     3.92 o
   9   4   3     0.40     0.85     0.68 <
  10   4   3     7.22     8.12     1.07 o
  11   4   3    25.65    24.38     1.63 o
 -12   5   3    22.69    30.74     1.59 o
 -11   5   3     9.86    13.10     1.00 o
 -10   5   3    20.25    17.08     1.21 o
  -9   5   3    33.83    38.35     1.40 o
  -8   5   3   136.18   138.35     2.79 o
  -7   5   3   411.43   417.74     4.87 o
  -6   5   3     0.10     2.38     0.64 o
  -5   5   3   447.66   491.51     4.62 o
  -4   5   3    16.55    25.82     1.38 o
  -3   5   3   308.84   327.75     5.25 o
  -2   5   3  1977.46  2153.44    16.08 o
  -1   5   3    45.01    30.07     2.73 o
   0   5   3   498.06   512.29     9.87 o
   1   5   3    32.15    28.26     1.32 o
   2   5   3   208.02   249.08     4.00 o
   3   5   3     8.12     7.91     0.88 o
   4   5   3   650.73   714.55     5.62 o
   5   5   3     5.96     5.81     0.84 o
   6   5   3     8.81    10.83     0.92 o
   7   5   3    32.72    38.12     1.55 o
   8   5   3    27.05    25.56     1.18 o
   9   5   3    46.71    45.43     1.75 o
  10   5   3     3.25     3.83     1.18 o
 -11   6   3     0.00     0.86     0.66 <
 -10   6   3    13.92    18.13     1.53 o
  -9   6   3   137.21   132.95     3.24 o
  -8   6   3    42.02    39.08     1.52 o
  -7   6   3    27.21    25.05     1.29 o
  -6   6   3     0.28    -0.41     0.68 <
  -5   6   3   560.36   570.21     5.41 o
  -4   6   3   187.24   192.73     3.51 o
  -3   6   3   143.19   165.24     3.58 o
  -2   6   3  1128.33  1127.95     7.92 o
  -1   6   3   491.45   481.30     4.34 o
   0   6   3  1433.77  1409.19     7.03 o
   1   6   3    11.91    19.79     1.12 o
   2   6   3     1.22    -0.31     0.78 <
   3   6   3  1246.15  1235.63     6.73 o
   4   6   3     4.02     5.06     0.84 o
   5   6   3   733.67   710.42     5.44 o
   6   6   3     5.01     4.52     1.02 o
   7   6   3     1.33     0.93     0.94 <
   8   6   3   120.89   131.07     2.91 o
   9   6   3    10.14     8.27     0.94 o
  10   6   3     3.13     3.89     1.19 o
 -10   7   3    15.24    15.96     1.32 o
  -9   7   3   199.39   198.84     3.30 o
  -8   7   3    24.14    21.70     1.38 o
  -7   7   3    12.54    11.51     0.98 o
  -6   7   3    15.59    13.01     1.00 o
  -5   7   3   241.04   257.62     3.54 o
  -4   7   3    10.47    17.59     1.12 o
  -3   7   3     8.92    11.08     1.21 o
  -2   7   3   205.11   198.54     3.72 o
  -1   7   3     2.71     1.08     0.68 <
   0   7   3   830.35   812.06     5.34 o
   1   7   3   428.00   437.18     4.25 o
   2   7   3    14.25    17.46     1.16 o
   3   7   3  1357.79  1423.98     8.50 o
   4   7   3     0.38     1.56     0.77 <
   5   7   3   206.93   210.56     3.00 o
   6   7   3   291.76   276.41     3.42 o
   7   7   3     2.61     1.86     0.69 <
   8   7   3     0.98     0.89     0.69 <
   9   7   3    50.74    43.39     1.50 o
  -9   8   3    35.65    27.93     1.68 o
  -8   8   3    49.28    49.76     1.84 o
  -7   8   3    13.33    15.65     1.02 o
  -6   8   3     7.62     3.46     0.83 o
  -5   8   3    60.87    69.85     2.38 o
  -4   8   3    18.01    11.10     1.19 o
  -3   8   3     7.33     6.96     1.10 o
  -2   8   3   109.01   117.12     2.58 o
  -1   8   3    39.23    42.87     1.65 o
   0   8   3   118.87   135.35     2.49 o
   1   8   3    24.80    25.64     1.23 o
   2   8   3    54.85    63.12     1.69 o
   3   8   3   108.00   110.16     2.40 o
   4   8   3   122.04   111.95     2.43 o
   5   8   3     1.07     0.07     0.86 <
   6   8   3   254.25   258.92     3.66 o
   7   8   3   386.45   351.93     3.85 o
   8   8   3   186.98   206.20     3.52 o
  -8   9   3   118.72   121.96     2.96 o
  -7   9   3    33.26    30.32     1.27 o
  -6   9   3   150.97   141.20     2.52 o
  -5   9   3    69.78    71.14     2.23 o
  -4   9   3   431.29   430.07     5.38 o
  -3   9   3     2.27     2.62     1.09 <
  -2   9   3     0.15     0.23     1.05 <
  -1   9   3     0.29     1.59     0.84 <
   0   9   3   198.26   187.74     4.28 o
   1   9   3     1.89    -0.47     1.04 <
   2   9   3    99.90   105.22     2.40 o
   3   9   3    90.42    96.62     2.66 o
   4   9   3     9.51     8.37     1.04 o
   5   9   3    64.43    59.64     1.95 o
   6   9   3    13.61    12.81     0.93 o
   7   9   3     5.82     7.76     0.80 o
  -6  10   3    30.21    28.55     1.55 o
  -5  10   3    10.18    11.26     1.03 o
  -4  10   3   213.94   223.60     4.03 o
  -3  10   3     2.76     5.12     0.99 o
  -2  10   3    33.98    33.80     1.79 o
  -1  10   3    15.76    14.13     1.46 o
   0  10   3    82.76    82.43     2.57 o
   1  10   3     1.09     0.76     0.72 <
   2  10   3     8.72    10.92     1.30 o
   3  10   3    15.05    13.72     1.24 o
   4  10   3     0.60     0.60     0.52 <
   5  10   3     1.54     1.80     0.60 <
  -3  11   3   136.26   137.36     4.72 o
  -2  11   3    46.89    48.32     1.99 o
  -1  11   3    35.78    30.17     1.34 o
   0  11   3    11.23    11.86     1.15 o
   1  11   3    39.01    45.90     1.96 o
 -12   0   4   152.02   156.96     4.28 o
 -10   0   4    37.07    40.76     2.10 o
  -8   0   4   313.23   342.75     6.02 o
  -6   0   4  2593.26  2930.72    33.26 o
  -4   0   4  1428.80  1350.65    20.83 o
  -2   0   4  1070.61   974.61    15.09 o
   0   0   4  8559.36  8498.36    40.36 o
   2   0   4 38443.10 40687.50    76.80 o
   4   0   4 13955.10 14988.70    60.12 o
   6   0   4   189.00   211.31     4.47 o
   8   0   4    16.59    17.55     3.02 o
  10   0   4   590.58   597.18     8.78 o
  12   0   4    16.19    14.79     1.65 o
 -13   1   4    65.64    57.88     1.82 o
 -12   1   4    49.58    48.63     1.74 o
 -11   1   4     0.35     0.29     0.63 <
 -10   1   4   253.23   253.85     3.45 o
  -9   1   4     0.90     1.48     0.54 <
  -8   1   4     0.04     0.77     0.53 <
  -7   1   4  1323.31  1365.68     8.78 o
  -6   1   4     1.22     4.33     1.16 o
  -5   1   4     9.85    12.37     1.54 o
  -4   1   4   173.93   161.72     4.75 o
  -3   1   4  1196.98  1154.47    12.49 o
  -2   1   4   142.66   123.77     4.00 o
  -1   1   4  2259.92  2046.98    14.52 o
   0   1   4   456.29   417.26     6.37 o
   1   1   4  1080.55  1055.11     9.58 o
   2   1   4     2.97     9.56     0.98 o
   3   1   4   505.00   560.44     6.55 o
   4   1   4     0.23     3.05     1.30 <
   5   1   4   281.35   299.69     4.16 o
   6   1   4   304.66   318.05     4.12 o
   7   1   4    46.91    52.60     1.93 o
   8   1   4   170.16   171.04     4.04 o
   9   1   4    63.39    61.82     2.64 o
  10   1   4   419.54   425.56     5.22 o
  11   1   4   523.90   551.90     6.17 o
 -13   2   4     0.46     0.42     0.70 <
 -12   2   4   261.77   274.61     3.93 o
 -11   2   4    21.99    15.86     1.10 o
 -10   2   4    16.85    19.83     1.07 o
  -9   2   4   137.48   138.57     2.60 o
  -8   2   4   884.58   873.86     7.38 o
  -7   2   4     1.28     3.65     0.77 o
  -6   2   4     9.12     8.32     0.97 o
  -5   2   4     0.12     1.78     1.10 <
  -4   2   4    15.61    27.51     1.70 o
  -3   2   4   160.43   180.27     3.65 o
  -2   2   4    55.51    51.36     2.30 o
  -1   2   4     0.45     1.94     0.79 <
   0   2   4   326.44   306.93     4.66 o
   1   2   4    37.58    58.51     2.63 o
   2   2   4   793.35   854.68     6.90 o
   3   2   4   229.54   273.19     4.60 o
   4   2   4  1601.33  1638.49    18.38 o
   5   2   4   842.29   869.88     6.51 o
   6   2   4   791.44   819.16     6.11 o
   7   2   4    89.36    86.06     2.47 o
   8   2   4    90.94    82.52     2.28 o
   9   2   4    17.53    20.26     1.75 o
  10   2   4     0.32     0.91     1.01 <
  11   2   4     0.29     1.30     0.80 <
 -13   3   4     0.03    -0.63     0.49 <
 -12   3   4    17.12    14.10     0.99 o
 -11   3   4    35.56    31.60     1.38 o
 -10   3   4   236.35   248.63     3.33 o
  -9   3   4   647.55   581.35     7.20 o
  -8   3   4    23.25    18.04     1.43 o
  -7   3   4   114.12   112.59     2.27 o
  -6   3   4   124.43   135.67     2.56 o
  -5   3   4   944.20  1026.49    14.67 o
  -4   3   4    99.96   107.66     3.61 o
  -3   3   4  2453.31  2782.70    21.01 o
  -2   3   4   165.01   178.20     4.13 o
  -1   3   4  1539.70  1563.40    11.17 o
   0   3   4    41.88    48.47     2.41 o
   1   3   4   329.25   360.81     7.47 o
   2   3   4   820.82   796.35     8.90 o
   3   3   4   145.90   141.37     5.36 o
   4   3   4   473.20   483.56     4.22 o
   5   3   4     1.38     3.41     0.66 o
   6   3   4     4.24     3.38     0.72 o
   7   3   4    54.04    55.07     1.71 o
   8   3   4   280.61   284.06     4.63 o
   9   3   4    53.83    55.22     2.44 o
  10   3   4     0.08    -0.18     0.88 <
  11   3   4     0.00     0.82     0.80 <
 -12   4   4    37.01    36.14     1.36 o
 -11   4   4    36.37    37.52     1.60 o
 -10   4   4   463.04   495.91     5.19 o
  -9   4   4   425.49   435.90     7.89 o
  -8   4   4   206.21   219.11     4.56 o
  -7   4   4    80.42    76.00     2.20 o
  -6   4   4   384.02   372.37     4.03 o
  -5   4   4   658.92   698.08     5.74 o
  -4   4   4   125.26   141.82     5.76 o
  -3   4   4   232.49   224.39     5.26 o
  -2   4   4   408.48   436.84     7.05 o
  -1   4   4   577.96   634.00     8.13 o
   0   4   4     3.03     2.44     1.43 <
   1   4   4   822.24   832.27    10.42 o
   2   4   4   677.71   622.39     8.67 o
   3   4   4    51.88    67.49     2.06 o
   4   4   4     7.79     5.48     0.73 o
   5   4   4    13.32    10.33     0.82 o
   6   4   4     6.42    10.14     1.09 o
   7   4   4    66.58    71.06     1.90 o
   8   4   4    57.03    56.28     1.86 o
   9   4   4     0.03     2.33     0.95 <
  10   4   4    27.84    27.52     1.50 o
  11   4   4     7.59    11.39     1.46 o
 -12   5   4    10.34    13.59     1.15 o
 -11   5   4     4.70     5.08     0.69 o
 -10   5   4    24.24    22.46     1.21 o
  -9   5   4   145.09   145.04     3.19 o
  -8   5   4   110.33   108.39     2.50 o
  -7   5   4    74.13    79.81     2.34 o
  -6   5   4   179.04   177.45     2.97 o
  -5   5   4   154.97   151.21     3.40 o
  -4   5   4   432.46   387.81     5.16 o
  -3   5   4   289.16   264.09     4.06 o
  -2   5   4    47.79    59.68     2.28 o
  -1   5   4   163.34   186.04     3.36 o
   0   5   4  1045.87  1116.18     7.01 o
   1   5   4     8.50    11.41     0.92 o
   2   5   4     1.33     2.94     0.82 o
   3   5   4   185.22   221.41     3.12 o
   4   5   4   363.12   366.13     3.80 o
   5   5   4   459.86   465.99     5.10 o
   6   5   4   219.80   214.29     3.25 o
   7   5   4   394.76   412.84     3.94 o
   8   5   4    64.85    62.58     1.71 o
   9   5   4     2.65     3.21     0.70 o
  10   5   4     9.75    11.42     1.86 o
 -11   6   4     0.33     1.42     0.72 <
 -10   6   4     4.96     4.57     1.15 o
  -9   6   4    26.99    29.72     1.35 o
  -8   6   4    29.04    24.49     1.26 o
  -7   6   4    44.89    48.82     1.50 o
  -6   6   4    17.45    21.16     1.37 o
  -5   6   4    95.91    92.35     2.73 o
  -4   6   4     0.42     3.02     0.93 o
  -3   6   4   517.06   542.04     6.35 o
  -2   6   4     3.48     4.10     0.89 o
  -1   6   4   180.69   181.99     2.67 o
   0   6   4    71.76    81.73     1.82 o
   1   6   4   147.88   117.68     2.03 o
   2   6   4    73.06    66.22     1.78 o
   3   6   4    65.17    55.88     1.89 o
   4   6   4   785.72   781.29     5.79 o
   5   6   4   107.71   104.80     2.24 o
   6   6   4   109.73   110.18     2.12 o
   7   6   4    65.89    72.96     2.12 o
   8   6   4     0.53     0.19     0.88 <
   9   6   4    26.78    32.60     1.81 o
 -10   7   4    60.65    64.85     2.48 o
  -9   7   4    20.30    23.93     1.40 o
  -8   7   4   213.17   194.56     4.08 o
  -7   7   4    49.41    52.17     1.79 o
  -6   7   4   404.74   379.44     4.65 o
  -5   7   4   153.40   146.72     2.93 o
  -4   7   4    30.47    19.81     1.65 o
  -3   7   4     0.18     2.15     1.47 <
  -2   7   4    99.70    83.43     2.96 o
  -1   7   4    36.23    28.63     1.56 o
   0   7   4   269.06   287.82     3.32 o
   1   7   4   275.09   259.67     3.44 o
   2   7   4    15.67    17.38     1.06 o
   3   7   4    52.89    53.18     1.82 o
   4   7   4     0.07    -0.05     0.90 <
   5   7   4   925.26   921.05     6.23 o
   6   7   4    20.63    21.41     1.13 o
   7   7   4    84.51    77.76     1.72 o
   8   7   4   253.59   249.28     3.96 o
   9   7   4     0.16    -0.51     1.43 <
  -9   8   4     0.29     0.80     0.48 <
  -8   8   4    14.38    14.07     1.14 o
  -7   8   4   221.00   199.74     3.47 o
  -6   8   4    34.42    31.32     1.62 o
  -5   8   4    15.16    17.25     1.37 o
  -4   8   4     2.06     2.55     0.94 <
  -3   8   4    74.99    72.94     2.90 o
  -2   8   4    74.09    68.92     2.35 o
  -1   8   4   682.81   697.93     7.10 o
   0   8   4   240.36   224.82     4.04 o
   1   8   4   425.90   418.97     4.47 o
   2   8   4   546.22   582.42     5.29 o
   3   8   4   378.63   393.05     4.94 o
   4   8   4   234.08   249.69     3.52 o
   5   8   4   972.04  1007.43     6.67 o
   6   8   4   175.33   171.71     2.89 o
   7   8   4   219.45   231.46     2.93 o
   8   8   4    35.91    49.10     2.03 o
  -8   9   4     0.44     0.34     0.51 <
  -7   9   4     1.48     0.79     0.51 <
  -6   9   4     0.54     1.33     0.70 <
  -5   9   4    39.83    28.79     1.50 o
  -4   9   4    22.20    24.58     1.80 o
  -3   9   4     1.23     0.06     0.99 <
  -2   9   4     1.08     1.51     1.02 <
  -1   9   4    29.68    33.29     1.66 o
   0   9   4     7.18     5.76     1.10 o
   1   9   4    48.16    45.42     2.22 o
   2   9   4    24.47    25.36     1.74 o
   3   9   4    76.45    85.35     2.46 o
   4   9   4    74.88    74.18     2.22 o
   5   9   4    20.83    20.35     1.21 o
   6   9   4   106.13    86.61     2.28 o
  -6  10   4     0.09     0.09     0.59 <
  -5  10   4    10.99     6.77     0.87 o
  -4  10   4     0.49     1.98     0.79 <
  -3  10   4   170.80   186.59     3.79 o
  -2  10   4    71.18    69.85     2.39 o
  -1  10   4     0.00     0.49     0.75 <
   0  10   4     0.00    -0.69     0.69 <
   1  10   4     1.35     0.77     0.65 <
   2  10   4    55.31    65.34     2.74 o
   3  10   4    31.26    29.41     1.27 o
   4  10   4     9.88     7.94     0.81 o
  -2  11   4   243.20   262.06     4.36 o
  -1  11   4    16.47    13.67     1.12 o
   0  11   4    16.36    19.93     1.36 o
 -13   0   5   316.72   311.29     7.37 o
 -11   0   5   544.42   591.18     7.37 o
  -9   0   5   357.85   355.35     6.49 o
  -7   0   5   257.37   318.54     4.28 o
  -5   0   5   394.26   512.58    10.83 o
  -3   0   5     0.02     1.43     2.81 <
  -1   0   5   680.31   641.43    13.01 o
   1   0   5   685.42   592.91    12.49 o
   3   0   5  1376.83  1333.38    15.57 o
   5   0   5     9.10    18.73     1.41 o
   7   0   5    19.87    16.58     2.77 o
   9   0   5    11.11    12.05     1.65 o
  11   0   5     0.41     1.65     1.27 <
 -13   1   5     0.02    -1.77     0.63 <
 -12   1   5   266.74   269.93     4.03 o
 -11   1   5     0.03     0.10     0.74 <
 -10   1   5   110.71   105.65     2.04 o
  -9   1   5    25.56    27.56     1.25 o
  -8   1   5   157.79   151.61     2.84 o
  -7   1   5   326.01   310.03     3.70 o
  -6   1   5  1931.24  2208.57    18.64 o
  -5   1   5  1668.86  1701.68    17.15 o
  -4   1   5    25.33    50.74     3.12 o
  -3   1   5    19.16    16.80     2.29 o
  -2   1   5     2.58     0.20     1.43 <
  -1   1   5   562.25   529.29     8.37 o
   0   1   5   200.62   181.66     4.90 o
   1   1   5   236.43   209.83     4.17 o
   2   1   5  1003.68   965.22    10.83 o
   3   1   5   114.20   104.27     3.96 o
   4   1   5   597.54   608.42    14.30 o
   5   1   5   177.22   189.48     2.39 o
   6   1   5    93.07    91.48     2.28 o
   7   1   5   110.60   101.49     3.94 o
   8   1   5     8.40     5.67     1.28 o
   9   1   5   110.35   103.23     2.73 o
  10   1   5   109.73   107.27     3.06 o
  11   1   5   107.80   112.31     2.60 o
 -13   2   5    84.27    95.94     2.93 o
 -12   2   5     3.82     1.28     0.60 <
 -11   2   5     9.11     6.72     0.84 o
 -10   2   5    11.89     8.95     0.78 o
  -9   2   5    43.11    42.89     1.89 o
  -8   2   5    12.09    12.04     1.03 o
  -7   2   5   143.17   128.11     2.28 o
  -6   2   5   314.54   355.82     5.40 o
  -5   2   5    46.15    49.28     2.36 o
  -4   2   5    99.04   116.18     3.35 o
  -3   2   5   584.95   584.40     9.77 o
  -2   2   5   521.87   518.48     7.12 o
  -1   2   5  1120.71  1070.72    11.92 o
   0   2   5   130.45   158.21     4.69 o
   1   2   5   761.33   820.07    10.02 o
   2   2   5   153.33   145.93     4.48 o
   3   2   5  2583.66  2776.27    20.77 o
   4   2   5  1558.67  1692.36     8.69 o
   5   2   5     8.99    11.10     0.71 o
   6   2   5    22.37    20.53     1.14 o
   7   2   5    60.67    56.06     1.84 o
   8   2   5    72.37    72.52     2.81 o
   9   2   5   104.79   105.54     3.29 o
  10   2   5   145.26   156.45     3.57 o
  11   2   5   250.54   269.45     3.82 o
 -13   3   5    97.88   101.73     2.27 o
 -12   3   5     5.83     2.81     0.78 o
 -11   3   5   168.69   179.46     2.72 o
 -10   3   5    83.65    89.53     2.27 o
  -9   3   5   135.25   133.72     3.57 o
  -8   3   5    76.84    78.54     2.43 o
  -7   3   5    50.50    49.78     1.57 o
  -6   3   5     0.94     1.63     0.51 o
  -5   3   5   164.16   159.52     4.30 o
  -4   3   5  1330.99  1370.76    13.04 o
  -3   3   5   217.04   268.18     5.50 o
  -2   3   5   261.00   275.33     5.36 o
  -1   3   5    70.52    70.04     2.21 o
   0   3   5   146.13   161.79     4.40 o
   1   3   5  1082.34   964.88    10.67 o
   2   3   5   159.76   175.60     5.60 o
   3   3   5   182.63   216.29     3.53 o
   4   3   5   520.15   555.84     3.96 o
   5   3   5   131.47   120.70     1.85 o
   6   3   5  1780.58  1812.58     8.79 o
   7   3   5     2.13     3.20     0.85 o
   8   3   5     0.26    -0.60     1.05 <
   9   3   5    92.46    91.04     2.94 o
  10   3   5     4.56     5.58     0.98 o
  11   3   5    12.09    15.44     1.63 o
 -12   4   5     1.89     2.38     0.48 o
 -11   4   5     1.76     2.95     0.67 o
 -10   4   5   164.68   163.78     2.70 o
  -9   4   5   292.68   287.72     5.26 o
  -8   4   5   128.13   129.41     3.12 o
  -7   4   5    55.49    58.26     1.92 o
  -6   4   5   356.94   389.58     4.62 o
  -5   4   5   173.22   195.72     3.15 o
  -4   4   5    15.43    14.57     0.99 o
  -3   4   5   101.33   152.67     4.57 o
  -2   4   5    69.45    61.50     2.89 o
  -1   4   5  1419.74  1722.66    18.79 o
   0   4   5    86.44    90.64     4.45 o
   1   4   5  1707.14  1793.41    16.11 o
   2   4   5   241.02   303.26     2.88 o
   3   4   5   355.31   376.52     3.32 o
   4   4   5    34.24    37.29     1.20 o
   5   4   5     0.39     1.24     0.55 <
   6   4   5    55.98    55.08     1.72 o
   7   4   5    22.84    25.86     1.40 o
   8   4   5    51.58    58.26     2.05 o
   9   4   5     0.02     0.38     0.93 <
  10   4   5    17.32    14.89     1.40 o
 -12   5   5     0.31     0.98     0.53 <
 -11   5   5    26.50    26.69     1.25 o
 -10   5   5   326.88   347.08     4.19 o
  -9   5   5     6.20     4.14     1.04 o
  -8   5   5   673.36   696.50     6.93 o
  -7   5   5     1.68     1.66     0.71 <
  -6   5   5   122.56   133.82     2.66 o
  -5   5   5   183.65   184.60     3.30 o
  -4   5   5    96.39    85.15     2.52 o
  -3   5   5   375.38   408.45     5.07 o
  -2   5   5   232.49   238.68     4.19 o
  -1   5   5    43.59    35.41     1.18 o
   0   5   5   348.18   346.68     3.14 o
   1   5   5     0.97    -0.20     0.49 <
   2   5   5    11.58     5.66     0.77 o
   3   5   5     0.92     1.45     0.63 <
   4   5   5   486.46   458.48     4.41 o
   5   5   5   225.21   221.44     3.22 o
   6   5   5    83.84    89.40     2.11 o
   7   5   5    38.59    36.27     1.46 o
   8   5   5    19.56    18.73     1.59 o
   9   5   5     8.69    11.04     1.53 o
  10   5   5    53.59    57.32     2.62 o
 -11   6   5    29.21    23.16     1.54 o
 -10   6   5     0.66     0.57     0.73 <
  -9   6   5     2.74     5.49     0.84 o
  -8   6   5   348.07   331.86     4.25 o
  -7   6   5   132.49   127.96     3.05 o
  -6   6   5   317.01   328.72     4.64 o
  -5   6   5     0.20     2.37     0.96 <
  -4   6   5     6.35     8.19     1.02 o
  -3   6   5   331.13   327.58     4.18 o
  -2   6   5    71.15    87.39     2.45 o
  -1   6   5   382.95   365.21     3.99 o
   0   6   5    29.97    36.06     1.21 o
   1   6   5   342.66   337.73     3.23 o
   2   6   5    13.93     8.57     0.93 o
   3   6   5    74.76    73.28     2.02 o
   4   6   5   272.00   272.48     3.29 o
   5   6   5    42.63    46.41     1.49 o
   6   6   5    11.98     8.98     0.87 o
   7   6   5    78.93    83.40     1.93 o
   8   6   5     7.58     8.32     1.10 o
   9   6   5    37.16    44.98     1.88 o
 -10   7   5    75.74    65.09     2.52 o
  -9   7   5     3.86     2.23     0.70 o
  -8   7   5    18.79    27.70     1.48 o
  -7   7   5    83.50    90.19     2.29 o
  -6   7   5     0.36    -0.05     0.72 <
  -5   7   5    55.96    55.69     2.09 o
  -4   7   5     2.92     1.53     0.97 <
  -3   7   5     7.24     9.54     1.74 o
  -2   7   5   354.46   342.00     4.97 o
  -1   7   5    10.09     6.40     1.02 o
   0   7   5    71.03    67.82     1.89 o
   1   7   5   638.80   632.02     5.40 o
   2   7   5    31.20    29.27     1.45 o
   3   7   5     0.46     0.06     0.91 <
   4   7   5    41.12    43.97     1.70 o
   5   7   5    50.65    49.13     1.55 o
   6   7   5    84.29    82.66     1.85 o
   7   7   5    31.81    26.53     1.46 o
   8   7   5     0.29     2.04     0.74 <
  -9   8   5    24.86    23.96     1.19 o
  -8   8   5    28.12    34.85     1.64 o
  -7   8   5     7.63     6.39     0.87 o
  -6   8   5    94.02   115.22     2.87 o
  -5   8   5   168.90   166.21     3.53 o
  -4   8   5     0.40    -0.46     1.08 <
  -3   8   5   193.20   173.49     4.33 o
  -2   8   5    41.82    34.21     1.76 o
  -1   8   5   233.48   258.91     4.35 o
   0   8   5     8.63     8.24     0.96 o
   1   8   5   211.77   196.72     3.38 o
   2   8   5    52.27    51.29     1.92 o
   3   8   5    27.31    28.95     1.58 o
   4   8   5   288.03   304.94     3.81 o
   5   8   5    13.69    13.07     0.98 o
   6   8   5    24.78    19.23     1.00 o
   7   8   5    70.60    73.10     2.12 o
  -8   9   5    32.01    42.26     1.78 o
  -7   9   5   119.67   119.65     2.10 o
  -6   9   5     0.02     0.72     0.60 <
  -5   9   5    85.13    85.38     2.35 o
  -4   9   5     7.20     8.13     1.25 o
  -3   9   5    29.63    24.53     1.79 o
  -2   9   5     0.47     0.67     0.79 <
  -1   9   5    29.92    33.86     1.66 o
   0   9   5   246.30   244.37     4.77 o
   1   9   5   156.71   155.33     3.19 o
   2   9   5    79.15    74.47     2.67 o
   3   9   5    29.26    28.31     1.71 o
   4   9   5   340.40   368.62     5.31 o
   5   9   5    56.35    54.33     1.96 o
   6   9   5     1.21     2.28     0.75 o
  -6  10   5    20.93    28.81     1.52 o
  -5  10   5    11.95    21.08     1.23 o
  -4  10   5     1.00    -0.01     0.70 <
  -3  10   5    10.96     5.90     0.93 o
  -2  10   5     7.31     4.54     0.88 o
  -1  10   5    15.70    14.27     1.15 o
   0  10   5     0.08     0.41     0.69 <
   1  10   5     8.59     8.09     1.25 o
   2  10   5    18.25    21.99     1.61 o
   3  10   5    18.34    20.34     1.02 o
   4  10   5     0.18    -0.64     0.63 <
 -12   0   6    99.92   102.62     2.90 o
 -10   0   6   103.93   114.54     3.30 o
  -8   0   6    51.86    43.15     1.81 o
  -6   0   6   136.63   127.07     5.97 o
  -4   0   6  1669.12  1745.23    26.80 o
  -2   0   6   671.40   592.27    14.54 o
   0   0   6    81.16   100.85     5.89 o
   2   0   6   173.98   174.09     8.06 o
   4   0   6   174.85   161.35     3.73 o
   6   0   6     0.24     2.11     0.82 <
   8   0   6    43.04    39.50     2.55 o
  10   0   6    93.33    85.11     4.61 o
 -13   1   6     5.57     4.85     0.74 o
 -12   1   6     0.50     0.81     0.70 <
 -11   1   6   162.76   152.16     2.97 o
 -10   1   6   119.15   118.12     2.58 o
  -9   1   6     1.99     3.26     0.71 o
  -8   1   6     8.00     7.43     0.82 o
  -7   1   6     0.14     0.55     0.56 <
  -6   1   6   327.33   352.21     7.78 o
  -5   1   6   575.40   628.96    11.07 o
  -4   1   6    38.26    59.76     3.86 o
  -3   1   6    93.51    83.61     4.33 o
  -2   1   6   181.72   202.82     6.16 o
  -1   1   6   351.76   349.68     7.68 o
   0   1   6   629.35   585.01     9.63 o
   1   1   6   778.70   797.89    11.47 o
   2   1   6    42.74    40.71     2.29 o
   3   1   6  6134.49  6466.44    32.47 o
   4   1   6   373.67   413.43     3.85 o
   5   1   6     0.01     0.86     0.68 <
   6   1   6     7.56     4.00     0.74 o
   7   1   6    36.40    36.65     2.10 o
   8   1   6   317.33   332.53     5.73 o
   9   1   6     6.02     4.49     1.11 o
  10   1   6    66.51    75.33     2.42 o
  11   1   6    52.74    62.19     2.27 o
 -13   2   6     0.18     0.62     0.53 <
 -12   2   6    34.35    29.04     1.42 o
 -11   2   6   348.46   335.11     4.18 o
 -10   2   6   277.77   294.74     3.62 o
  -9   2   6   181.98   188.25     3.22 o
  -8   2   6    63.62    61.39     1.79 o
  -7   2   6     0.01     0.98     0.70 <
  -6   2   6   187.59   204.77     3.49 o
  -5   2   6    53.43    63.81     3.92 o
  -4   2   6   291.64   305.73     7.88 o
  -3   2   6   424.27   459.06     7.57 o
  -2   2   6  1167.54  1089.84    13.88 o
  -1   2   6    13.10    23.63     1.74 o
   0   2   6   936.43   936.14    12.36 o
   1   2   6     1.39     0.29     1.16 <
   2   2   6     6.35     9.03     1.49 o
   3   2   6     0.10     0.13     0.61 <
   4   2   6   320.94   310.54     2.89 o
   5   2   6     0.11    -0.08     0.48 <
   6   2   6    42.20    35.01     1.66 o
   7   2   6     5.70     5.58     1.03 o
   8   2   6     9.20     6.92     1.27 o
   9   2   6     4.84     5.97     0.98 o
  10   2   6    51.11    49.94     1.95 o
 -13   3   6    39.70    39.96     1.85 o
 -12   3   6    60.45    63.64     1.62 o
 -11   3   6    30.58    34.64     1.27 o
 -10   3   6   209.68   201.99     3.73 o
  -9   3   6   742.84   762.61     8.40 o
  -8   3   6    77.20    73.20     2.32 o
  -7   3   6   216.08   192.56     2.98 o
  -6   3   6     9.27     5.75     0.71 o
  -5   3   6     4.51     3.42     0.70 o
  -4   3   6    46.25    52.31     3.69 o
  -3   3   6   165.00   157.10     4.51 o
  -2   3   6   812.82   896.67     9.91 o
  -1   3   6   224.51   250.34     5.44 o
   0   3   6   612.42   642.89     8.45 o
   1   3   6  1185.91  1177.66    12.59 o
   2   3   6    40.83    38.78     1.52 o
   3   3   6   194.87   175.59     2.13 o
   4   3   6     4.94     5.59     0.55 o
   5   3   6   169.90   156.38     2.34 o
   6   3   6     3.72     7.85     0.81 o
   7   3   6    86.18    83.09     2.50 o
   8   3   6    62.72    65.16     2.19 o
   9   3   6     7.43     6.30     1.12 o
  10   3   6    13.58    13.28     1.09 o
 -12   4   6    39.84    39.20     1.38 o
 -11   4   6   235.24   240.63     3.38 o
 -10   4   6   178.98   163.99     3.39 o
  -9   4   6   148.51   171.29     4.09 o
  -8   4   6  1367.97  1373.76     9.86 o
  -7   4   6    29.43    26.44     1.14 o
  -6   4   6   411.22   380.53     4.12 o
  -5   4   6    13.71    11.14     0.86 o
  -4   4   6  1207.98  1265.70     7.34 o
  -3   4   6   203.75   186.31     3.53 o
  -2   4   6   232.61   253.55     7.88 o
  -1   4   6    57.25    48.07     3.64 o
   0   4   6   234.97   217.72     3.12 o
   1   4   6   692.44   764.72     4.03 o
   2   4   6    45.86    51.85     1.29 o
   3   4   6     1.39     2.23     0.60 o
   4   4   6    10.50    13.26     0.78 o
   5   4   6    18.85    17.84     0.92 o
   6   4   6   230.07   231.53     3.27 o
   7   4   6     0.13     1.47     0.85 <
   8   4   6    41.37    43.49     2.08 o
   9   4   6    18.48    15.73     1.33 o
  10   4   6    66.73    64.97     2.18 o
 -12   5   6    30.18    31.12     1.62 o
 -11   5   6     3.62     3.87     0.59 o
 -10   5   6   144.84   145.03     2.73 o
  -9   5   6   251.36   242.23     4.03 o
  -8   5   6    31.54    40.70     1.80 o
  -7   5   6   234.91   232.70     3.55 o
  -6   5   6    60.89    48.58     1.81 o
  -5   5   6   252.84   254.22     3.87 o
  -4   5   6    19.88    19.75     1.22 o
  -3   5   6   210.02   220.58     3.62 o
  -2   5   6   162.83   169.88     2.71 o
  -1   5   6     9.17    12.74     0.92 o
   0   5   6     4.65     6.88     0.69 o
   1   5   6   108.48   131.76     2.13 o
   2   5   6   233.68   236.52     3.00 o
   3   5   6    20.76    17.24     0.97 o
   4   5   6     1.88     0.79     0.78 <
   5   5   6   311.30   311.51     3.39 o
   6   5   6     6.97    11.00     1.15 o
   7   5   6    41.89    41.79     1.63 o
   8   5   6    86.11    91.42     2.61 o
   9   5   6     7.22     7.15     1.11 o
 -11   6   6    90.71    96.61     2.96 o
 -10   6   6    23.92    20.13     1.03 o
  -9   6   6    62.82    49.36     1.83 o
  -8   6   6    53.65    49.53     1.96 o
  -7   6   6   202.66   203.89     3.81 o
  -6   6   6   219.73   232.47     4.22 o
  -5   6   6    10.20    11.94     1.21 o
  -4   6   6     1.62     3.81     1.01 o
  -3   6   6    20.07    21.95     1.78 o
  -2   6   6    14.42    11.77     0.94 o
  -1   6   6   159.10   147.71     2.65 o
   0   6   6    49.85    61.42     1.56 o
   1   6   6   188.26   204.74     2.77 o
   2   6   6    24.65    24.80     1.29 o
   3   6   6    25.85    31.01     1.58 o
   4   6   6     6.99     3.96     0.83 o
   5   6   6   182.61   188.87     2.71 o
   6   6   6    36.33    36.95     1.40 o
   7   6   6     0.61     0.87     0.73 <
   8   6   6    87.63    81.00     2.63 o
   9   6   6     2.21     1.71     0.84 <
 -10   7   6    36.88    42.23     2.05 o
  -9   7   6    38.97    38.44     2.11 o
  -8   7   6     2.36     2.23     0.72 o
  -7   7   6   357.74   342.41     4.35 o
  -6   7   6    14.97    12.97     1.36 o
  -5   7   6    31.11    37.46     2.03 o
  -4   7   6    29.15    28.30     1.53 o
  -3   7   6    79.18    78.00     3.00 o
  -2   7   6     4.85     8.73     1.18 o
  -1   7   6   173.21   170.88     3.18 o
   0   7   6    85.09    81.19     2.20 o
   1   7   6    67.28    63.35     1.86 o
   2   7   6   229.98   240.46     3.54 o
   3   7   6   615.43   606.46     5.60 o
   4   7   6    33.19    37.13     1.57 o
   5   7   6    62.62    58.86     1.79 o
   6   7   6    25.08    22.68     1.13 o
   7   7   6    16.49    15.25     1.11 o
   8   7   6    14.74    13.90     1.29 o
  -9   8   6    18.16    17.55     1.02 o
  -8   8   6     2.66     1.34     0.74 <
  -7   8   6   239.90   257.59     3.92 o
  -6   8   6   125.73   137.61     3.10 o
  -5   8   6     8.76     5.33     1.01 o
  -4   8   6   225.12   218.74     4.83 o
  -3   8   6     0.06     1.06     1.07 <
  -2   8   6   104.92   100.61     2.79 o
  -1   8   6    61.35    63.09     1.95 o
   0   8   6    74.34    73.41     2.10 o
   1   8   6     0.00     1.26     0.77 <
   2   8   6   188.32   187.50     3.80 o
   3   8   6    66.54    66.57     2.34 o
   4   8   6    42.81    42.11     1.61 o
   5   8   6    67.44    75.44     1.96 o
   6   8   6   162.04   166.41     2.84 o
   7   8   6    42.87    39.65     1.86 o
  -7   9   6    53.48    45.45     1.45 o
  -6   9   6     0.08    -0.87     0.53 <
  -5   9   6    59.71    60.34     1.95 o
  -4   9   6   158.23   176.87     3.35 o
  -3   9   6     7.10     5.02     1.16 o
  -2   9   6   156.54   158.21     3.24 o
  -1   9   6    83.76    84.49     2.81 o
   0   9   6   115.47   117.33     3.26 o
   1   9   6     0.00    -0.01     0.69 <
   2   9   6     3.31     5.06     1.04 o
   3   9   6     6.19     4.15     0.91 o
   4   9   6     1.21     1.18     0.69 <
   5   9   6    85.51    75.42     2.08 o
  -5  10   6    12.59    11.68     0.98 o
  -4  10   6    52.81    55.46     1.95 o
  -3  10   6    65.61    72.02     2.26 o
  -2  10   6     7.67     6.52     0.88 o
  -1  10   6     0.08     0.10     0.54 <
   0  10   6   193.45   189.79     3.46 o
   1  10   6    38.93    39.41     2.03 o
   2  10   6    62.15    65.98     2.49 o
   3  10   6    89.05    92.80     2.71 o
 -13   0   7   300.67   309.56     7.54 o
 -11   0   7    91.56    94.88     3.82 o
  -9   0   7   316.60   298.99     4.71 o
  -7   0   7     3.62    14.71     1.94 o
  -5   0   7  4118.81  4439.33    48.12 o
  -3   0   7  4091.12  4468.13    44.45 o
  -1   0   7   844.85   939.15    19.24 o
   1   0   7     2.43     1.28     2.28 <
   3   0   7   149.16   130.04     3.32 o
   5   0   7   924.61  1012.48     9.09 o
   7   0   7   112.20   122.96     4.18 o
   9   0   7   222.30   232.47     7.86 o
 -13   1   7    72.95    69.77     2.55 o
 -12   1   7   131.44   119.94     2.70 o
 -11   1   7   405.14   419.34     4.81 o
 -10   1   7     3.15     2.62     0.75 o
  -9   1   7    41.73    43.79     1.81 o
  -8   1   7    15.56    15.68     1.00 o
  -7   1   7    76.79    88.52     2.37 o
  -6   1   7   190.15   211.88     3.46 o
  -5   1   7   667.07   625.19    11.81 o
  -4   1   7   293.89   301.70     8.63 o
  -3   1   7     1.75     7.40     2.04 o
  -2   1   7   269.11   287.27     7.86 o
  -1   1   7  3882.36  4072.01    28.55 o
   0   1   7   276.05   241.49     7.00 o
   1   1   7   554.79   538.22    10.52 o
   2   1   7  2181.08  2222.57    22.08 o
   3   1   7  1331.23  1413.78     8.04 o
   4   1   7  1124.44  1112.30     6.89 o
   5   1   7   330.54   351.51     4.31 o
   6   1   7    17.86    18.22     1.26 o
   7   1   7   175.70   200.16     3.71 o
   8   1   7     1.66     0.07     1.14 <
   9   1   7     5.23     7.89     1.15 o
  10   1   7     3.25     3.13     0.67 o
 -13   2   7   101.20   100.86     2.02 o
 -12   2   7     2.85     3.09     0.71 o
 -11   2   7   322.53   331.77     4.16 o
 -10   2   7   142.31   148.22     3.22 o
  -9   2   7   213.42   222.79     3.37 o
  -8   2   7   210.42   206.25     3.31 o
  -7   2   7  1106.97  1098.25     6.15 o
  -6   2   7     9.23    10.20     0.87 o
  -5   2   7   440.41   432.26     5.85 o
  -4   2   7   722.54   808.40    13.49 o
  -3   2   7     6.82    11.58     1.92 o
  -2   2   7   509.11   507.22    10.34 o
  -1   2   7   826.55   816.16    12.79 o
   0   2   7    42.67    34.26     3.06 o
   1   2   7    73.87    65.63     3.92 o
   2   2   7    80.43    97.50     2.24 o
   3   2   7   198.77   188.39     2.48 o
   4   2   7    26.84    22.10     1.09 o
   5   2   7   304.59   320.85     3.83 o
   6   2   7    96.16    91.70     2.50 o
   7   2   7     7.22     6.72     1.06 o
   8   2   7    25.44    24.83     1.77 o
   9   2   7     3.65     8.90     1.00 o
  10   2   7    26.42    28.88     1.37 o
 -13   3   7     0.02    -0.60     0.43 <
 -12   3   7     3.20     1.87     0.52 o
 -11   3   7   453.24   474.78     4.34 o
 -10   3   7    86.01    72.96     2.71 o
  -9   3   7  1085.80  1058.32     8.35 o
  -8   3   7   319.65   334.33     4.78 o
  -7   3   7     3.80     5.62     0.68 o
  -6   3   7     0.02     1.01     0.64 <
  -5   3   7   105.24   112.81     1.95 o
  -4   3   7    14.26    14.03     1.39 o
  -3   3   7   353.51   378.39     7.18 o
  -2   3   7    69.05    86.13     3.69 o
  -1   3   7     0.25     0.97     1.19 <
   0   3   7  1304.25  1403.73    17.90 o
   1   3   7    15.93    12.49     0.79 o
   2   3   7   267.82   233.18     2.44 o
   3   3   7    16.36    19.45     0.89 o
   4   3   7     0.01     0.12     0.59 <
   5   3   7     3.34     0.97     0.79 <
   6   3   7    69.20    67.49     1.83 o
   7   3   7    42.93    39.52     1.80 o
   8   3   7     0.01     0.77     0.87 <
   9   3   7     2.15    -0.08     0.79 <
  10   3   7    41.63    46.14     1.95 o
 -12   4   7   208.71   202.78     3.53 o
 -11   4   7   188.97   185.10     2.63 o
 -10   4   7    16.06    13.59     1.41 o
  -9   4   7    13.49     7.86     1.26 o
  -8   4   7   222.84   193.29     3.71 o
  -7   4   7   692.00   675.82     5.33 o
  -6   4   7   104.98   105.85     2.56 o
  -5   4   7   126.98   129.60     2.58 o
  -4   4   7   327.29   343.44     3.63 o
  -3   4   7   127.45   128.58     1.97 o
  -2   4   7    13.71    15.94     0.98 o
  -1   4   7   127.41   145.55     2.25 o
   0   4   7    34.29    38.40     1.07 o
   1   4   7   567.08   566.61     3.70 o
   2   4   7    22.09    20.85     0.99 o
   3   4   7    49.61    57.82     1.40 o
   4   4   7   147.58   158.80     2.16 o
   5   4   7   529.79   543.02     4.43 o
   6   4   7    20.41    27.85     1.62 o
   7   4   7   779.68   799.20     6.91 o
   8   4   7    67.75    68.41     2.94 o
   9   4   7    17.59    17.82     1.46 o
 -12   5   7     2.75     5.03     1.25 o
 -11   5   7    86.48    88.76     1.92 o
 -10   5   7    62.35    57.74     2.30 o
  -9   5   7    67.00    72.37     2.69 o
  -8   5   7   146.45   131.57     2.67 o
  -7   5   7   987.15  1007.61     7.32 o
  -6   5   7   168.68   169.77     3.55 o
  -5   5   7   153.97   146.16     3.21 o
  -4   5   7    36.03    32.44     1.63 o
  -3   5   7     2.43     0.99     0.70 <
  -2   5   7    76.74    87.21     2.09 o
  -1   5   7   305.97   302.49     3.79 o
   0   5   7   364.22   389.98     3.98 o
   1   5   7   116.85   121.38     2.14 o
   2   5   7     2.09     0.74     0.76 <
   3   5   7   108.69    95.61     2.12 o
   4   5   7    53.81    55.15     1.58 o
   5   5   7     0.67     2.90     0.73 o
   6   5   7   218.40   220.70     3.84 o
   7   5   7     0.19     0.89     0.91 <
   8   5   7    33.45    31.98     1.61 o
   9   5   7     0.01    -0.70     0.69 <
 -11   6   7    14.66    16.01     1.29 o
 -10   6   7    42.13    35.06     1.46 o
  -9   6   7    92.53    92.22     2.87 o
  -8   6   7    53.06    53.75     2.01 o
  -7   6   7   255.61   257.55     4.28 o
  -6   6   7     0.32     3.41     0.83 o
  -5   6   7    85.77    90.13     2.70 o
  -4   6   7    43.05    39.37     1.90 o
  -3   6   7    48.28    52.69     2.45 o
  -2   6   7   196.03   200.55     3.33 o
  -1   6   7     0.18     0.83     0.69 <
   0   6   7    17.53    18.57     1.21 o
   1   6   7   390.49   398.09     3.96 o
   2   6   7   512.73   529.76     5.13 o
   3   6   7    18.97    22.74     1.28 o
   4   6   7     1.58     1.78     0.81 <
   5   6   7   789.57   802.57     5.33 o
   6   6   7    18.85    20.75     1.05 o
   7   6   7    94.47    90.17     2.42 o
   8   6   7     1.29    -0.39     0.74 <
 -10   7   7    11.99     9.43     1.11 o
  -9   7   7    24.18    26.01     1.46 o
  -8   7   7     0.82     0.40     0.61 <
  -7   7   7   150.42   133.13     2.75 o
  -6   7   7    19.11    20.64     1.38 o
  -5   7   7    76.11    60.43     2.47 o
  -4   7   7     5.21     4.38     1.13 o
  -3   7   7   304.41   317.36     5.44 o
  -2   7   7     2.46     5.68     0.97 o
  -1   7   7     0.00     0.23     0.78 <
   0   7   7    22.12    22.23     1.31 o
   1   7   7   103.20    94.72     2.40 o
   2   7   7   174.40   184.57     3.42 o
   3   7   7   386.37   389.87     4.48 o
   4   7   7     2.91     4.02     0.77 o
   5   7   7   175.07   188.95     3.22 o
   6   7   7     0.13    -0.17     0.66 <
   7   7   7    14.15    15.37     0.98 o
  -9   8   7   106.35   110.53     2.80 o
  -8   8   7     0.97     0.87     0.52 <
  -7   8   7    12.02     9.56     0.95 o
  -6   8   7   101.95   103.90     2.68 o
  -5   8   7    51.20    41.09     1.85 o
  -4   8   7   444.86   435.77     5.54 o
  -3   8   7    41.94    53.72     1.82 o
  -2   8   7   150.34   133.00     3.14 o
  -1   8   7    43.08    46.55     1.51 o
   0   8   7    42.34    46.39     1.70 o
   1   8   7     4.67     4.71     0.82 o
   2   8   7   120.22   132.82     3.14 o
   3   8   7    43.81    39.98     1.82 o
   4   8   7     0.08     0.43     0.70 <
   5   8   7    18.77    20.26     1.18 o
   6   8   7     5.22     4.77     0.76 o
  -7   9   7     0.75     0.38     0.43 <
  -6   9   7     0.58     1.09     0.59 <
  -5   9   7   107.44   114.01     2.56 o
  -4   9   7     1.12    -0.33     0.74 <
  -3   9   7     4.93     7.10     0.92 o
  -2   9   7    60.06    55.34     1.70 o
  -1   9   7    69.81    79.62     2.66 o
   0   9   7     7.50    11.46     1.24 o
   1   9   7    13.07    11.08     1.19 o
   2   9   7   309.06   316.15     4.90 o
   3   9   7    62.05    65.66     1.86 o
   4   9   7     4.27     4.56     0.72 o
  -5  10   7   108.20   105.05     2.33 o
  -4  10   7    19.66    22.70     1.25 o
  -3  10   7    94.32   105.98     2.56 o
  -2  10   7     0.68     0.70     0.74 <
  -1  10   7    24.38    25.60     1.31 o
   0  10   7    42.64    44.38     2.03 o
   1  10   7    60.71    61.96     2.35 o
   2  10   7   168.01   182.43     3.72 o
 -12   0   8    85.02    78.55     3.16 o
 -10   0   8   515.91   499.37     7.88 o
  -8   0   8  1434.43  1565.42    17.37 o
  -6   0   8   103.11   102.87     2.98 o
  -4   0   8     0.74     0.40     2.71 <
  -2   0   8  3109.60  3163.40    39.18 o
   0   0   8   258.51   276.09    11.55 o
   2   0   8   209.37   224.76     6.29 o
   4   0   8  3693.28  3663.74    21.07 o
   6   0   8   742.82   769.25     7.89 o
   8   0   8     2.36    -0.21     1.75 <
  10   0   8     3.62     2.16     0.76 <
 -13   1   8     6.94     9.29     0.89 o
 -12   1   8   419.58   430.77     4.93 o
 -11   1   8     2.05     1.43     0.63 <
 -10   1   8    93.29    79.01     1.94 o
  -9   1   8   348.12   370.46     4.36 o
  -8   1   8    35.91    32.96     1.58 o
  -7   1   8   160.08   156.67     2.80 o
  -6   1   8    22.81    26.84     1.16 o
  -5   1   8   347.95   368.16     4.62 o
  -4   1   8   615.02   661.74    13.48 o
  -3   1   8   163.10   184.62     7.09 o
  -2   1   8  5753.56  6331.78    39.56 o
  -1   1   8   235.75   303.11     8.65 o
   0   1   8  1159.54  1255.09    17.27 o
   1   1   8    86.48    81.69     4.78 o
   2   1   8   455.30   479.05     5.48 o
   3   1   8    34.48    40.90     1.30 o
   4   1   8    29.91    45.86     1.61 o
   5   1   8   255.17   256.82     3.83 o
   6   1   8    42.99    41.42     1.60 o
   7   1   8    22.59    20.65     1.38 o
   8   1   8     1.65     2.73     1.05 <
   9   1   8    22.67    28.35     1.34 o
  10   1   8    16.77    17.79     1.29 o
 -13   2   8     7.04     7.22     0.80 o
 -12   2   8     1.80     0.86     0.55 <
 -11   2   8    47.43    48.37     1.67 o
 -10   2   8   531.98   532.89     5.22 o
  -9   2   8     0.44     0.58     0.78 <
  -8   2   8   134.17   125.93     2.95 o
  -7   2   8   192.93   184.32     2.94 o
  -6   2   8    21.48    23.46     1.29 o
  -5   2   8   302.64   326.19     3.28 o
  -4   2   8   715.93   754.02     7.52 o
  -3   2   8  1402.18  1526.23    19.78 o
  -2   2   8    29.07    25.75     2.94 o
  -1   2   8    44.37    47.47     3.71 o
   0   2   8    23.95    26.28     2.95 o
   1   2   8    44.09    54.03     1.26 o
   2   2   8    37.68    32.86     1.12 o
   3   2   8    86.28    92.00     2.18 o
   4   2   8   429.30   452.01     4.44 o
   5   2   8     2.76     0.82     0.77 <
   6   2   8    53.77    68.71     2.02 o
   7   2   8   122.77   118.27     2.89 o
   8   2   8    78.34    87.09     2.39 o
   9   2   8     6.67     7.50     0.82 o
  10   2   8     8.87    12.92     1.66 o
 -13   3   8     0.04     0.36     0.55 <
 -12   3   8    74.84    79.16     1.78 o
 -11   3   8    46.02    60.41     2.03 o
 -10   3   8    70.40    81.32     2.82 o
  -9   3   8    49.22    46.37     1.88 o
  -8   3   8   100.98   109.60     2.82 o
  -7   3   8    70.08    66.72     1.66 o
  -6   3   8    43.70    41.76     1.47 o
  -5   3   8   184.91   145.51     2.37 o
  -4   3   8  1247.84  1351.21     7.69 o
  -3   3   8    29.58    32.13     1.41 o
  -2   3   8   384.49   437.55     4.41 o
  -1   3   8   365.97   377.82     3.64 o
   0   3   8    91.86    90.86     1.65 o
   1   3   8     0.57     0.93     0.63 <
   2   3   8    10.18     6.50     0.70 o
   3   3   8     6.92     5.68     0.70 o
   4   3   8   140.48   131.00     2.35 o
   5   3   8   328.02   313.53     3.72 o
   6   3   8    60.84    72.73     1.88 o
   7   3   8     1.57    -0.32     0.98 <
   8   3   8    13.99    11.40     1.02 o
   9   3   8    44.56    38.59     2.03 o
 -12   4   8    92.34    93.52     2.01 o
 -11   4   8    84.75    82.93     1.76 o
 -10   4   8    59.27    52.36     2.26 o
  -9   4   8   123.55   135.39     3.65 o
  -8   4   8  1188.22  1181.28     7.73 o
  -7   4   8   244.84   237.85     3.89 o
  -6   4   8   501.47   515.71     5.58 o
  -5   4   8  1029.83  1081.16     7.18 o
  -4   4   8   173.84   176.13     2.93 o
  -3   4   8    43.64    40.39     1.35 o
  -2   4   8     0.09     1.04     0.64 <
  -1   4   8   368.17   368.13     3.42 o
   0   4   8   120.24   124.96     1.94 o
   1   4   8   116.99   108.88     1.87 o
   2   4   8   527.67   554.27     4.31 o
   3   4   8   217.74   212.00     2.62 o
   4   4   8    13.68    13.30     0.93 o
   5   4   8   111.64    84.74     2.19 o
   6   4   8    33.89    33.04     1.65 o
   7   4   8   421.76   415.57     4.74 o
   8   4   8    91.35    87.19     2.82 o
   9   4   8    19.10    12.90     1.21 o
 -12   5   8   212.90   240.91     6.03 o
 -11   5   8    18.73    16.30     0.89 o
 -10   5   8    94.66   107.86     2.98 o
  -9   5   8   102.66   106.19     3.14 o
  -8   5   8     0.97     3.03     0.84 o
  -7   5   8     1.05     1.77     0.76 <
  -6   5   8    99.95    97.50     2.80 o
  -5   5   8     8.66     8.04     1.10 o
  -4   5   8    90.53    93.81     2.67 o
  -3   5   8     6.51     5.55     0.86 o
  -2   5   8   559.73   518.23     5.16 o
  -1   5   8    16.62    27.86     1.41 o
   0   5   8    23.41    23.45     1.18 o
   1   5   8    91.54    93.80     2.44 o
   2   5   8   189.44   192.22     3.20 o
   3   5   8     1.08    -0.18     0.70 <
   4   5   8     2.09     5.12     0.74 o
   5   5   8     4.99     6.16     0.79 o
   6   5   8   131.96   124.09     3.20 o
   7   5   8    55.24    56.56     1.76 o
   8   5   8     0.22     0.96     0.74 <
 -11   6   8    56.85    62.94     2.29 o
 -10   6   8     0.75    -0.41     0.96 <
  -9   6   8     0.30     0.59     0.89 <
  -8   6   8     0.81     1.96     0.80 <
  -7   6   8     4.14     7.17     0.98 o
  -6   6   8    18.57     9.95     1.06 o
  -5   6   8     0.54     0.21     0.80 <
  -4   6   8    27.26    22.80     1.47 o
  -3   6   8   159.36   173.45     3.68 o
  -2   6   8    10.38     7.89     0.90 o
  -1   6   8     7.15     6.61     0.87 o
   0   6   8    49.50    49.99     1.86 o
   1   6   8     0.40     3.41     1.01 o
   2   6   8    60.50    61.51     2.03 o
   3   6   8   504.42   487.02     5.37 o
   4   6   8    70.74    68.80     1.89 o
   5   6   8   218.48   219.24     3.17 o
   6   6   8    22.11    17.82     1.30 o
   7   6   8     1.77     1.76     0.69 <
   8   6   8    51.85    45.58     2.61 o
 -10   7   8     1.89     4.52     0.77 o
  -9   7   8     8.81     7.05     0.87 o
  -8   7   8    38.28    35.13     1.38 o
  -7   7   8   108.51   115.72     2.79 o
  -6   7   8    69.75    57.94     1.81 o
  -5   7   8    62.36    66.29     2.17 o
  -4   7   8   221.53   187.16     4.30 o
  -3   7   8     5.37     6.22     1.18 o
  -2   7   8   286.91   288.51     4.45 o
  -1   7   8     1.37     1.52     0.73 <
   0   7   8    94.47    90.10     2.30 o
   1   7   8    98.29    98.56     2.79 o
   2   7   8   249.54   243.40     3.75 o
   3   7   8   171.11   177.15     2.96 o
   4   7   8     0.44     1.53     0.72 <
   5   7   8    22.04    20.76     1.15 o
   6   7   8   156.30   160.51     2.83 o
   7   7   8    11.92    14.63     1.61 o
  -9   8   8    13.33    14.44     1.13 o
  -8   8   8    64.73    63.68     2.00 o
  -7   8   8    54.86    44.17     1.65 o
  -6   8   8    17.98    17.98     1.24 o
  -5   8   8   469.38   470.89     5.51 o
  -4   8   8     0.38    -0.33     0.95 <
  -3   8   8   147.87   152.49     3.82 o
  -2   8   8     0.44     2.76     0.99 <
  -1   8   8   144.34   142.76     2.75 o
   0   8   8    23.51    24.87     1.27 o
   1   8   8   204.42   215.74     3.86 o
   2   8   8   172.79   167.14     3.37 o
   3   8   8    15.11    16.56     1.08 o
   4   8   8   677.58   687.50     5.25 o
   5   8   8    15.83    15.04     1.11 o
  -7   9   8     0.06     1.29     0.48 <
  -6   9   8    16.69    11.32     0.87 o
  -5   9   8    44.39    42.02     1.54 o
  -4   9   8    44.14    44.98     1.66 o
  -3   9   8   575.60   566.27     5.65 o
  -2   9   8     0.06    -0.69     0.68 <
  -1   9   8   340.30   324.41     4.96 o
   0   9   8    77.23    75.30     2.01 o
   1   9   8   143.03   146.65     3.27 o
   2   9   8     2.20     1.75     0.61 <
   3   9   8    10.24    10.37     0.79 o
   4   9   8     4.97     4.76     1.14 o
  -4  10   8   120.40   117.84     3.02 o
  -3  10   8    46.29    36.42     1.81 o
  -2  10   8    20.77    14.83     1.23 o
  -1  10   8    58.17    65.08     2.25 o
   0  10   8    16.15    14.63     1.18 o
 -13   0   9   143.79   154.66     5.20 o
 -11   0   9    44.85    39.89     2.49 o
  -9   0   9   878.89   935.24    10.96 o
  -7   0   9   328.57   303.05     5.66 o
  -5   0   9    61.77    89.22     2.70 o
  -3   0   9   404.34   440.43    16.29 o
  -1   0   9     2.96     4.63     3.09 <
   1   0   9    74.45    85.20     4.23 o
   3   0   9  2267.95  2333.93    16.81 o
   5   0   9   558.64   597.81     8.83 o
   7   0   9     2.64     2.09     1.10 <
   9   0   9   170.50   178.20     4.05 o
 -13   1   9     7.76     7.88     0.99 o
 -12   1   9    23.19    28.61     1.39 o
 -11   1   9    43.91    39.44     1.53 o
 -10   1   9   127.43   122.87     2.55 o
  -9   1   9   415.30   421.32     4.58 o
  -8   1   9   115.23   116.22     2.75 o
  -7   1   9     3.69     2.40     0.57 o
  -6   1   9   391.61   373.48     4.11 o
  -5   1   9   855.49   862.69     5.70 o
  -4   1   9  1329.72  1422.99     6.51 o
  -3   1   9  1771.23  1846.23     9.66 o
  -2   1   9   175.42   167.89     7.17 o
  -1   1   9    74.29    92.24     5.41 o
   0   1   9  1052.61  1050.32     6.45 o
   1   1   9   499.14   501.64     3.83 o
   2   1   9     2.44     3.65     0.68 o
   3   1   9    17.32    15.98     0.97 o
   4   1   9   313.95   309.90     3.85 o
   5   1   9    43.32    38.45     1.62 o
   6   1   9   105.77   111.58     2.45 o
   7   1   9    32.36    37.11     1.66 o
   8   1   9    15.01    12.64     1.33 o
   9   1   9     3.60     4.73     0.78 o
 -13   2   9    67.15    69.39     1.90 o
 -12   2   9    37.00    38.00     1.29 o
 -11   2   9     8.80    10.05     1.02 o
 -10   2   9   139.87   138.39     2.68 o
  -9   2   9   347.41   384.41     4.45 o
  -8   2   9    79.42    87.36     2.41 o
  -7   2   9   255.79   262.20     3.62 o
  -6   2   9    22.69    27.05     1.18 o
  -5   2   9   104.51   102.26     2.02 o
  -4   2   9   164.41   156.25     2.21 o
  -3   2   9   272.93   291.06     3.20 o
  -2   2   9   244.41   255.13     2.95 o
  -1   2   9   111.84    99.29     2.33 o
   0   2   9   114.20   114.46     1.75 o
   1   2   9  2068.37  2148.35     8.15 o
   2   2   9    21.84    17.98     0.98 o
   3   2   9     0.02    -0.26     0.80 <
   4   2   9    31.17    34.97     1.46 o
   5   2   9   603.72   633.95     5.30 o
   6   2   9     2.28     1.25     0.79 <
   7   2   9    50.25    49.23     1.67 o
   8   2   9     7.70     8.43     0.89 o
   9   2   9    19.38    21.71     1.45 o
 -12   3   9    16.77    14.98     0.83 o
 -11   3   9     1.24     1.38     0.68 <
 -10   3   9   186.01   198.35     3.55 o
  -9   3   9   885.56   911.98     7.76 o
  -8   3   9    40.95    45.46     1.69 o
  -7   3   9   510.27   508.65     5.02 o
  -6   3   9   118.32   114.90     2.48 o
  -5   3   9   208.66   213.37     3.22 o
  -4   3   9     0.03     1.25     0.75 <
  -3   3   9   325.24   348.07     4.31 o
  -2   3   9    14.99    11.81     1.02 o
  -1   3   9    67.22    76.28     1.96 o
   0   3   9   147.21   170.05     2.24 o
   1   3   9    62.98    61.16     1.55 o
   2   3   9   320.59   335.46     3.28 o
   3   3   9   132.07   132.20     2.58 o
   4   3   9     4.75     4.14     0.89 o
   5   3   9    95.27    90.80     2.12 o
   6   3   9   162.68   167.48     3.06 o
   7   3   9   298.59   279.04     4.85 o
   8   3   9    59.10    63.97     2.13 o
   9   3   9     1.12     2.50     1.30 <
 -12   4   9     2.19     0.59     0.41 <
 -11   4   9   168.00   184.47     2.77 o
 -10   4   9   195.39   200.63     4.15 o
  -9   4   9     1.42     0.33     0.67 <
  -8   4   9    31.07    31.84     1.41 o
  -7   4   9   216.42   224.01     3.96 o
  -6   4   9    64.39    64.60     2.18 o
  -5   4   9   169.77   158.18     2.93 o
  -4   4   9   206.18   199.97     3.64 o
  -3   4   9   511.48   516.50     5.13 o
  -2   4   9    30.82    35.86     1.51 o
  -1   4   9    27.25    18.70     1.07 o
   0   4   9    19.36    18.98     1.00 o
   1   4   9   178.86   182.56     2.67 o
   2   4   9    34.47    42.51     1.40 o
   3   4   9    90.20    91.30     1.94 o
   4   4   9    35.26    31.91     1.34 o
   5   4   9    34.25    29.47     1.36 o
   6   4   9   216.90   213.04     3.10 o
   7   4   9   169.82   162.57     3.20 o
   8   4   9    11.59    15.10     1.44 o
 -11   5   9   247.14   255.73     2.98 o
 -10   5   9    48.57    54.95     2.71 o
  -9   5   9    56.97    49.05     2.81 o
  -8   5   9   568.82   585.06     5.47 o
  -7   5   9    10.55     8.22     1.00 o
  -6   5   9  1262.57  1283.02     9.76 o
  -5   5   9   231.79   226.62     3.67 o
  -4   5   9   279.07   294.42     4.26 o
  -3   5   9     5.55     6.80     1.06 o
  -2   5   9   805.20   795.40     6.64 o
  -1   5   9    75.35    80.46     2.21 o
   0   5   9   120.89   134.30     2.85 o
   1   5   9     2.53     5.28     1.14 o
   2   5   9    68.38    71.86     2.26 o
   3   5   9    12.98    14.82     1.05 o
   4   5   9     8.71     7.24     0.86 o
   5   5   9    31.57    22.88     1.21 o
   6   5   9    94.64    91.62     2.21 o
   7   5   9    72.25    66.51     1.66 o
   8   5   9    10.12     8.20     1.39 o
 -11   6   9    90.95    91.55     2.66 o
 -10   6   9     0.11     0.41     0.84 <
  -9   6   9    16.52    15.23     1.32 o
  -8   6   9    88.88    72.45     2.21 o
  -7   6   9    40.76    42.03     1.60 o
  -6   6   9   364.80   373.02     4.98 o
  -5   6   9   450.66   453.34     5.52 o
  -4   6   9    15.18    15.03     1.51 o
  -3   6   9    65.63    81.65     3.84 o
  -2   6   9    46.11    45.88     2.02 o
  -1   6   9    19.99    18.32     1.11 o
   0   6   9    31.64    28.33     1.43 o
   1   6   9    85.16    78.87     2.50 o
   2   6   9   161.10   165.08     3.15 o
   3   6   9    70.25    81.11     2.06 o
   4   6   9   186.64   176.04     2.82 o
   5   6   9    34.11    29.62     1.36 o
   6   6   9     8.19     8.80     0.92 o
   7   6   9     9.99    11.35     1.11 o
 -10   7   9     2.83     2.50     0.69 o
  -9   7   9     8.83     8.73     0.92 o
  -8   7   9   109.83   116.14     2.59 o
  -7   7   9    22.89    21.41     1.29 o
  -6   7   9   228.07   219.72     3.71 o
  -5   7   9     0.62     0.96     0.91 <
  -4   7   9     3.93     8.71     1.33 o
  -3   7   9   106.39   108.56     3.35 o
  -2   7   9    51.53    53.32     2.00 o
  -1   7   9   154.12   153.30     2.91 o
   0   7   9    21.88    20.95     1.23 o
   1   7   9     0.18     0.79     0.81 <
   2   7   9    68.71    72.73     2.08 o
   3   7   9   437.34   475.51     5.00 o
   4   7   9   247.97   253.18     3.89 o
   5   7   9    10.31    13.47     1.19 o
   6   7   9   140.22   129.57     3.09 o
  -8   8   9    83.76    92.38     2.30 o
  -7   8   9     2.06     1.42     0.60 <
  -6   8   9    45.64    51.93     1.85 o
  -5   8   9   124.22   120.78     3.14 o
  -4   8   9    47.22    55.01     2.29 o
  -3   8   9   265.25   260.05     4.83 o
  -2   8   9     0.23     0.30     0.93 <
  -1   8   9    58.48    55.40     1.71 o
   0   8   9    53.53    54.10     1.70 o
   1   8   9     1.84     2.57     0.87 <
   2   8   9   363.08   363.47     4.14 o
   3   8   9     0.02    -0.29     0.65 <
   4   8   9   263.32   265.22     3.36 o
   5   8   9    69.47    71.66     2.29 o
  -7   9   9     0.04     0.27     0.82 <
  -6   9   9    27.92    27.44     1.14 o
  -5   9   9   108.25   101.81     2.20 o
  -4   9   9   189.49   195.73     2.72 o
  -3   9   9   207.74   216.04     3.33 o
  -2   9   9     7.51     5.78     0.91 o
  -1   9   9    31.30    30.44     1.53 o
   0   9   9    13.83    15.29     1.33 o
   1   9   9     6.85     3.12     0.81 o
   2   9   9   100.90   101.64     2.36 o
   3   9   9     6.16     5.35     1.13 o
 -12   0  10     7.47     8.78     1.24 o
 -10   0  10   221.89   222.03     5.35 o
  -8   0  10     5.01     1.56     1.07 <
  -6   0  10    39.84    43.43     2.12 o
  -4   0  10     0.16     1.56     1.07 <
  -2   0  10   434.64   520.24     5.20 o
   0   0  10   206.99   232.10     4.25 o
   2   0  10     0.01     1.56     1.00 <
   4   0  10  1915.92  1879.28    16.44 o
   6   0  10   339.98   336.44     6.62 o
   8   0  10   117.20   117.81     3.57 o
 -13   1  10     0.88     1.59     0.52 o
 -12   1  10     0.82    -0.10     0.55 <
 -11   1  10     8.85     5.82     0.83 o
 -10   1  10    62.05    64.66     1.89 o
  -9   1  10     6.78    13.60     1.08 o
  -8   1  10   369.73   371.68     4.92 o
  -7   1  10    19.27    21.76     1.27 o
  -6   1  10    74.80    69.84     1.74 o
  -5   1  10    37.80    33.12     1.35 o
  -4   1  10    77.57    93.54     1.85 o
  -3   1  10   316.37   300.13     2.93 o
  -2   1  10   695.14   770.80     4.56 o
  -1   1  10   415.72   417.89     3.38 o
   0   1  10   136.25   108.27     1.78 o
   1   1  10     0.79     0.16     0.64 <
   2   1  10    42.62    42.98     1.31 o
   3   1  10    64.98    62.72     1.73 o
   4   1  10    42.79    43.00     1.70 o
   5   1  10   917.01   934.60     6.91 o
   6   1  10    49.92    52.42     1.70 o
   7   1  10    28.64    22.98     1.17 o
   8   1  10    75.83    71.89     2.24 o
   9   1  10    64.89    60.36     2.12 o
 -13   2  10     3.74     5.44     0.76 o
 -12   2  10     5.94     5.44     0.70 o
 -11   2  10    35.43    43.27     1.67 o
 -10   2  10   124.54   117.94     2.78 o
  -9   2  10   106.63    98.37     2.64 o
  -8   2  10   259.23   259.97     4.13 o
  -7   2  10   972.67   977.95     7.05 o
  -6   2  10   443.15   448.58     4.80 o
  -5   2  10     0.06     0.68     0.63 <
  -4   2  10   824.26   863.97     5.44 o
  -3   2  10   277.93   265.14     2.78 o
  -2   2  10   161.05   154.71     2.13 o
  -1   2  10    29.44    35.57     1.22 o
   0   2  10   556.18   561.52     4.07 o
   1   2  10   516.92   503.89     4.27 o
   2   2  10    58.30    54.90     1.57 o
   3   2  10     0.58    -0.82     0.86 <
   4   2  10    87.47    82.57     2.01 o
   5   2  10    13.65    15.82     1.19 o
   6   2  10    29.63    26.92     1.34 o
   7   2  10     0.64     0.14     1.01 <
   8   2  10   100.66   106.67     2.50 o
 -12   3  10    12.50    11.71     0.72 o
 -11   3  10    81.38    77.97     2.15 o
 -10   3  10    44.50    51.87     1.87 o
  -9   3  10     3.54     2.49     0.79 o
  -8   3  10    15.87    14.12     1.05 o
  -7   3  10   395.82   409.51     5.39 o
  -6   3  10   581.00   564.69     5.59 o
  -5   3  10   162.53   145.64     2.84 o
  -4   3  10   189.43   194.14     2.96 o
  -3   3  10   385.86   391.03     4.81 o
  -2   3  10   164.75   155.62     2.61 o
  -1   3  10    50.80    38.67     1.57 o
   0   3  10  1317.25  1376.61     7.03 o
   1   3  10    84.42    98.99     2.03 o
   2   3  10    28.67    24.55     1.19 o
   3   3  10     9.26     6.26     1.05 o
   4   3  10    29.23    24.16     1.28 o
   5   3  10     0.36     0.21     0.71 <
   6   3  10     8.01     7.21     1.02 o
   7   3  10     1.19     1.72     0.89 <
   8   3  10     0.02     0.66     0.79 <
 -12   4  10    39.42    34.59     1.35 o
 -11   4  10     1.35     0.52     0.64 <
 -10   4  10    80.52    80.73     2.59 o
  -9   4  10     6.77     8.81     1.28 o
  -8   4  10   161.08   161.09     3.38 o
  -7   4  10   686.94   705.23     8.12 o
  -6   4  10  2846.94  2940.36    14.34 o
  -5   4  10    36.60    34.39     1.48 o
  -4   4  10   578.53   578.21     6.43 o
  -3   4  10     0.94     0.64     0.88 <
  -2   4  10   124.91   113.63     2.56 o
  -1   4  10    51.19    48.26     1.83 o
   0   4  10   502.13   536.05     5.02 o
   1   4  10   132.54   148.66     2.81 o
   2   4  10   418.82   462.48     4.95 o
   3   4  10   136.65   148.79     2.74 o
   4   4  10     5.16     6.49     0.94 o
   5   4  10    15.03    15.69     1.16 o
   6   4  10    23.29    23.83     1.17 o
   7   4  10    42.62    45.17     1.78 o
   8   4  10    28.29    29.35     2.31 o
 -11   5  10    23.03    21.57     1.01 o
 -10   5  10     3.84     3.28     1.08 o
  -9   5  10    94.87   103.79     2.52 o
  -8   5  10    65.16    69.03     2.25 o
  -7   5  10    32.93    34.58     1.97 o
  -6   5  10   172.07   177.09     4.15 o
  -5   5  10   942.30   993.63     8.16 o
  -4   5  10   123.84   118.58     3.41 o
  -3   5  10   289.72   293.95     5.38 o
  -2   5  10    43.22    45.17     2.27 o
  -1   5  10   323.01   317.87     5.53 o
   0   5  10   254.90   268.73     4.64 o
   1   5  10     7.14     9.40     1.25 o
   2   5  10   194.97   208.22     3.95 o
   3   5  10     0.06    -0.40     1.03 <
   4   5  10    44.22    53.03     2.00 o
   5   5  10    24.08    18.99     1.23 o
   6   5  10   150.55   136.06     3.37 o
   7   5  10    15.73    17.06     1.30 o
 -10   6  10     2.66     3.96     0.69 o
  -9   6  10    85.40    94.99     3.36 o
  -8   6  10    25.91    25.56     1.37 o
  -7   6  10    97.44   104.27     2.36 o
  -6   6  10    15.26    15.03     1.17 o
  -5   6  10  1097.72  1092.19     8.48 o
  -4   6  10     8.51     6.88     1.03 o
  -3   6  10    76.97    67.11     2.66 o
  -2   6  10   458.60   491.71     6.61 o
  -1   6  10   134.54   138.87     3.57 o
   0   6  10    79.38    76.32     2.12 o
   1   6  10     1.18     0.92     0.96 <
   2   6  10   151.56   158.13     3.02 o
   3   6  10     0.14     1.03     0.73 <
   4   6  10   125.78   128.24     2.52 o
   5   6  10     1.84     0.30     0.69 <
   6   6  10    76.26    74.10     2.06 o
  -9   7  10    14.45    14.67     1.05 o
  -8   7  10     0.99     2.88     0.72 o
  -7   7  10    31.29    31.50     1.26 o
  -6   7  10    57.89    52.51     1.83 o
  -5   7  10    73.00    67.49     2.52 o
  -4   7  10    85.02    91.69     2.99 o
  -3   7  10   833.70   874.92     8.99 o
  -2   7  10   292.17   316.86     6.53 o
  -1   7  10     1.99     1.58     0.79 <
   0   7  10    84.38    83.99     2.36 o
   1   7  10    50.90    56.10     2.01 o
   2   7  10    11.57    10.15     0.96 o
   3   7  10     1.01     1.91     0.65 <
   4   7  10    92.81    92.13     2.17 o
   5   7  10    18.52    20.96     1.48 o
  -8   8  10     4.55     5.97     0.88 o
  -7   8  10    55.72    65.71     1.77 o
  -6   8  10    80.71    80.94     2.13 o
  -5   8  10    58.54    61.80     2.19 o
  -4   8  10    90.84    84.43     2.64 o
  -3   8  10    23.96    20.72     1.51 o
  -2   8  10    18.55    17.03     1.38 o
  -1   8  10    10.04    12.82     1.09 o
   0   8  10     2.31     3.39     1.06 o
   1   8  10     4.09     5.60     0.80 o
   2   8  10   168.97   163.42     2.89 o
   3   8  10     3.19     4.93     0.66 o
   4   8  10   334.08   321.78     4.85 o
  -6   9  10    11.48    13.10     1.20 o
  -5   9  10    63.91    69.56     1.70 o
  -4   9  10    49.56    47.07     1.30 o
  -3   9  10     1.75     1.98     0.54 o
  -2   9  10    20.94    21.35     1.23 o
  -1   9  10    55.56    53.47     1.80 o
   0   9  10    42.65    41.92     1.99 o
   1   9  10    48.31    53.56     2.18 o
   2   9  10    26.73    24.77     2.02 o
 -13   0  11    20.62    28.82     2.13 o
 -11   0  11   246.63   259.43     4.42 o
  -9   0  11   845.85   880.16    11.07 o
  -7   0  11   288.23   300.86     6.19 o
  -5   0  11    31.68    34.76     1.69 o
  -3   0  11  1178.23  1183.00    10.10 o
  -1   0  11    10.48     7.37     1.01 o
   1   0  11  1261.18  1260.66     9.06 o
   3   0  11   651.48   648.89     9.70 o
   5   0  11   246.69   242.43     5.70 o
   7   0  11     7.32     3.54     0.84 o
 -13   1  11     6.03     6.73     1.23 o
 -12   1  11     3.61     4.03     0.62 o
 -11   1  11     7.05     6.76     0.82 o
 -10   1  11    29.15    22.08     1.17 o
  -9   1  11  1069.01  1135.66     8.77 o
  -8   1  11  1246.58  1243.42     8.90 o
  -7   1  11  1088.97  1089.99     8.40 o
  -6   1  11   197.64   199.41     3.03 o
  -5   1  11     6.68     6.40     0.84 o
  -4   1  11     0.88     2.52     0.65 o
  -3   1  11     2.21     4.07     0.64 o
  -2   1  11   118.66   105.96     1.77 o
  -1   1  11     4.82     4.85     0.64 o
   0   1  11   205.20   217.35     2.85 o
   1   1  11   295.40   290.49     3.59 o
   2   1  11   175.14   180.03     2.93 o
   3   1  11   770.74   769.55     7.79 o
   4   1  11   362.89   355.34     4.43 o
   5   1  11   172.27   167.27     3.04 o
   6   1  11   727.11   707.10     5.80 o
   7   1  11    15.66    12.18     0.99 o
   8   1  11   127.08   118.72     2.56 o
 -12   2  11     0.61    -0.62     0.51 <
 -11   2  11    37.80    39.14     1.85 o
 -10   2  11   169.45   169.26     3.24 o
  -9   2  11    35.82    33.16     1.62 o
  -8   2  11   263.77   261.27     4.22 o
  -7   2  11  1035.49  1045.46     8.48 o
  -6   2  11    39.07    41.53     1.66 o
  -5   2  11   134.27   136.62     2.56 o
  -4   2  11   233.09   235.60     3.03 o
  -3   2  11   304.00   312.06     3.46 o
  -2   2  11     9.04     8.23     0.89 o
  -1   2  11     0.56     1.00     0.77 <
   0   2  11  1026.51   931.10     5.92 o
   1   2  11     0.06    -0.27     0.69 <
   2   2  11   259.79   284.21     3.45 o
   3   2  11   436.87   447.22     4.49 o
   4   2  11    49.54    55.71     1.69 o
   5   2  11     9.61    10.14     1.05 o
   6   2  11    91.82    84.17     2.04 o
   7   2  11   208.75   191.05     4.50 o
   8   2  11     5.20     5.01     0.72 o
 -12   3  11     4.35     6.03     0.60 o
 -11   3  11    27.09    29.77     1.32 o
 -10   3  11    52.88    56.77     1.89 o
  -9   3  11   141.54   136.50     2.66 o
  -8   3  11   118.84   130.51     3.07 o
  -7   3  11   889.32   864.46     6.73 o
  -6   3  11  2530.23  2648.60    12.48 o
  -5   3  11   913.40   922.25     7.32 o
  -4   3  11    53.49    53.26     1.71 o
  -3   3  11    43.08    43.67     1.93 o
  -2   3  11   236.18   217.94     3.22 o
  -1   3  11   732.27   716.05     5.37 o
   0   3  11   261.28   264.35     3.56 o
   1   3  11   198.08   191.49     2.91 o
   2   3  11   804.61   820.06     5.57 o
   3   3  11     3.56     3.52     0.86 o
   4   3  11   289.80   303.62     3.75 o
   5   3  11   153.12   153.18     2.88 o
   6   3  11    29.13    23.93     1.32 o
   7   3  11     4.01     3.95     0.83 o
 -12   4  11    25.78    21.06     1.84 o
 -11   4  11     0.00    -0.27     0.61 <
 -10   4  11    33.02    30.88     1.65 o
  -9   4  11   159.36   152.71     3.11 o
  -8   4  11    10.61    12.48     1.18 o
  -7   4  11    97.90   102.85     2.72 o
  -6   4  11    12.65    12.27     1.26 o
  -5   4  11    87.06    83.71     2.35 o
  -4   4  11   317.34   346.30     4.61 o
  -3   4  11   167.47   165.11     3.23 o
  -2   4  11   293.37   265.47     4.01 o
  -1   4  11    13.56    13.46     1.24 o
   0   4  11   137.18   133.71     2.64 o
   1   4  11   101.99   111.80     2.36 o
   2   4  11    62.12    67.13     2.09 o
   3   4  11    18.36    18.53     1.20 o
   4   4  11    62.23    68.98     2.06 o
   5   4  11     1.40     2.27     0.87 <
   6   4  11    19.45    19.09     1.39 o
   7   4  11    95.66    94.00     2.54 o
 -11   5  11    13.91    18.17     1.08 o
 -10   5  11     1.54     0.53     0.88 <
  -9   5  11    26.57    25.82     1.34 o
  -8   5  11    10.89    10.70     1.06 o
  -7   5  11   375.00   373.00     5.90 o
  -6   5  11   236.39   240.65     4.07 o
  -5   5  11   959.12  1002.60     8.33 o
  -4   5  11   912.31   953.93     8.10 o
  -3   5  11   488.36   498.74     7.07 o
  -2   5  11   116.84   124.45     3.64 o
  -1   5  11     5.53     6.16     1.36 o
   0   5  11    99.82   109.23     3.26 o
   1   5  11   282.61   298.39     5.47 o
   2   5  11     6.07     6.08     1.17 o
   3   5  11   285.51   291.12     4.48 o
   4   5  11     0.08     0.03     0.87 <
   5   5  11     0.79     0.96     0.64 <
   6   5  11    22.65    23.63     1.60 o
 -10   6  11    10.77     8.22     0.98 o
  -9   6  11    25.99    23.54     1.37 o
  -8   6  11    88.88    88.83     2.28 o
  -7   6  11   122.51   125.08     2.86 o
  -6   6  11    28.46    26.41     1.76 o
  -5   6  11    94.25    97.86     2.58 o
  -4   6  11     9.87    12.49     1.49 o
  -3   6  11    56.27    58.45     3.21 o
  -2   6  11     0.18     0.25     1.34 <
  -1   6  11    45.82    48.23     2.35 o
   0   6  11     6.43     7.05     1.28 o
   1   6  11   100.38    94.82     3.13 o
   2   6  11     2.45     2.54     1.04 <
   3   6  11   169.93   180.37     3.82 o
   4   6  11   284.99   276.06     3.73 o
   5   6  11     3.56     3.88     0.68 o
  -9   7  11    58.35    57.45     2.04 o
  -8   7  11    88.84    81.66     2.29 o
  -7   7  11    99.70   104.03     2.33 o
  -6   7  11    44.24    46.02     2.52 o
  -5   7  11     4.80     3.74     1.37 <
  -4   7  11   159.16   170.75     3.86 o
  -3   7  11   227.03   228.39     5.75 o
  -2   7  11   511.99   531.97     8.65 o
  -1   7  11    19.58    19.71     1.30 o
   0   7  11     5.92     4.42     1.18 o
   1   7  11    45.87    47.28     2.13 o
   2   7  11     4.48     4.66     0.97 o
   3   7  11   136.79   152.92     3.25 o
   4   7  11    32.97    28.49     1.33 o
  -7   8  11   154.05   162.21     3.07 o
  -6   8  11     8.83    11.39     0.88 o
  -5   8  11     0.30     0.21     0.88 <
  -4   8  11    94.51    90.40     3.27 o
  -3   8  11    40.99    47.86     2.49 o
  -2   8  11     0.14    -1.49     0.98 <
  -1   8  11    94.41    87.87     3.14 o
   0   8  11    86.88    81.84     2.90 o
   1   8  11     7.60     7.19     0.81 o
   2   8  11   267.79   290.75     3.54 o
   3   8  11    14.57    15.37     1.20 o
  -5   9  11     0.53    -0.50     0.80 <
  -4   9  11   217.35   213.34     3.99 o
  -3   9  11    38.34    35.56     1.73 o
  -2   9  11     2.21     1.06     0.72 <
  -1   9  11     0.56     0.63     0.69 <
   0   9  11    87.60    81.57     2.51 o
 -12   0  12    28.22    26.85     1.58 o
 -10   0  12    33.12    28.33     1.70 o
  -8   0  12   209.48   184.15     5.02 o
  -6   0  12    47.65    34.93     1.98 o
  -4   0  12    28.95    19.42     1.64 o
  -2   0  12   469.43   436.45     5.47 o
   0   0  12   239.56   238.53     3.62 o
   2   0  12  1487.12  1502.58    10.45 o
   4   0  12   540.13   527.20     6.92 o
   6   0  12  1358.21  1239.37    11.02 o
 -12   1  12    44.25    42.84     1.35 o
 -11   1  12     2.24     3.87     0.83 o
 -10   1  12   548.24   542.73     5.79 o
  -9   1  12    13.92    11.49     1.22 o
  -8   1  12   980.89   955.54     9.39 o
  -7   1  12   224.02   219.41     3.46 o
  -6   1  12   140.79   139.90     2.66 o
  -5   1  12    68.62    69.86     1.93 o
  -4   1  12     6.64     5.60     0.73 o
  -3   1  12    22.48    23.93     1.00 o
  -2   1  12   260.62   251.18     2.79 o
  -1   1  12   144.88   152.70     2.54 o
   0   1  12   566.97   573.87     5.30 o
   1   1  12    34.26    31.00     1.44 o
   2   1  12  1655.30  1662.18     8.31 o
   3   1  12   440.28   491.79     5.95 o
   4   1  12   565.73   563.38     6.29 o
   5   1  12    78.57    77.19     2.32 o
   6   1  12     3.03     1.78     0.69 <
   7   1  12    25.88    24.06     1.31 o
 -12   2  12    47.48    52.38     1.46 o
 -11   2  12     1.70     0.95     0.70 <
 -10   2  12    33.32    27.98     1.66 o
  -9   2  12   110.00   119.76     2.84 o
  -8   2  12     1.18     0.66     0.85 <
  -7   2  12   460.56   469.65     4.50 o
  -6   2  12     6.14     7.62     0.98 o
  -5   2  12   520.88   524.93     5.61 o
  -4   2  12   118.04   109.66     2.33 o
  -3   2  12   290.93   286.10     3.70 o
  -2   2  12    98.11    90.92     2.00 o
  -1   2  12   534.84   529.58     5.08 o
   0   2  12   224.76   226.69     3.41 o
   1   2  12   174.21   179.52     3.04 o
   2   2  12    31.82    31.48     1.35 o
   3   2  12     9.84     8.61     1.04 o
   4   2  12     0.73     0.91     0.81 <
   5   2  12    11.29    10.83     0.96 o
   6   2  12    21.33    24.21     1.26 o
   7   2  12     3.25     4.65     0.76 o
 -12   3  12     8.78     7.24     0.91 o
 -11   3  12     8.74     7.20     0.70 o
 -10   3  12   249.90   259.31     3.72 o
  -9   3  12    91.58    88.58     2.43 o
  -8   3  12    15.53    14.95     1.26 o
  -7   3  12   216.61   225.87     3.54 o
  -6   3  12    29.12    33.26     1.55 o
  -5   3  12   163.60   160.18     3.57 o
  -4   3  12   122.06   122.12     2.58 o
  -3   3  12    48.06    52.60     1.94 o
  -2   3  12   156.67   160.49     2.88 o
  -1   3  12     2.74     1.63     0.75 <
   0   3  12  1767.92  1791.03     9.57 o
   1   3  12   320.17   322.46     3.84 o
   2   3  12   557.16   594.44     5.15 o
   3   3  12    31.30    27.04     1.31 o
   4   3  12    28.27    29.75     1.46 o
   5   3  12    54.32    57.01     1.72 o
   6   3  12     3.92     7.06     0.79 o
 -11   4  12    39.71    48.40     1.69 o
 -10   4  12     2.60     4.73     0.84 o
  -9   4  12     0.46     0.88     0.67 <
  -8   4  12   126.38   125.16     2.96 o
  -7   4  12   186.45   190.38     3.67 o
  -6   4  12   758.69   798.14     7.56 o
  -5   4  12     4.15    10.17     1.05 o
  -4   4  12   555.25   591.29     5.20 o
  -3   4  12    67.85    73.02     2.28 o
  -2   4  12    81.99    88.97     2.08 o
  -1   4  12   760.63   770.15     5.88 o
   0   4  12    95.51   102.03     2.06 o
   1   4  12     5.49     5.93     1.16 o
   2   4  12    16.26    14.63     1.14 o
   3   4  12    39.80    33.12     1.50 o
   4   4  12    16.90    14.50     1.15 o
   5   4  12     5.84     6.08     0.92 o
   6   4  12     2.55    -0.16     0.74 <
 -11   5  12     1.21     0.41     0.56 <
 -10   5  12    13.27    14.84     1.34 o
  -9   5  12     5.47     5.43     0.75 o
  -8   5  12   278.98   285.96     4.20 o
  -7   5  12   144.05   157.61     3.81 o
  -6   5  12     8.86     8.23     1.07 o
  -5   5  12    59.71    56.04     2.10 o
  -4   5  12   534.59   589.20     7.67 o
  -3   5  12    25.97    28.39     2.38 o
  -2   5  12   294.27   315.65     5.63 o
  -1   5  12   556.23   590.01     6.52 o
   0   5  12   489.48   503.52     7.10 o
   1   5  12   489.73   517.23     7.09 o
   2   5  12    81.36    85.34     2.93 o
   3   5  12   162.60   169.09     3.77 o
   4   5  12    36.47    40.27     1.79 o
   5   5  12    12.32    10.85     1.05 o
 -10   6  12    16.33    16.94     1.21 o
  -9   6  12    91.09   104.00     3.10 o
  -8   6  12     0.25    -0.28     0.59 <
  -7   6  12    67.32    71.22     2.12 o
  -6   6  12   168.88   189.49     4.01 o
  -5   6  12     0.78     0.70     0.97 <
  -4   6  12    33.47    34.32     1.99 o
  -3   6  12    52.93    45.11     2.87 o
  -2   6  12    14.58    18.76     2.05 o
  -1   6  12    47.19    48.67     1.75 o
   0   6  12     2.55     4.79     1.05 o
   1   6  12     1.62     2.06     1.06 <
   2   6  12     0.15     1.05     0.96 <
   3   6  12     8.30     6.33     0.75 o
   4   6  12    23.06    21.16     1.04 o
   5   6  12    27.26    30.26     2.21 o
  -8   7  12    48.09    51.25     1.69 o
  -7   7  12     0.07     0.26     0.67 <
  -6   7  12     2.06     2.36     1.01 <
  -5   7  12    17.98    16.30     1.72 o
  -4   7  12     0.57     0.14     1.12 <
  -3   7  12   617.67   657.53     7.32 o
  -2   7  12     3.24     3.74     1.05 o
  -1   7  12    11.41    10.52     1.21 o
   0   7  12    99.46   105.40     2.93 o
   1   7  12    41.44    43.00     1.89 o
   2   7  12    57.72    58.74     1.77 o
   3   7  12   502.35   511.01     6.28 o
  -7   8  12   107.38   122.10     4.29 o
  -6   8  12    40.25    42.86     1.63 o
  -5   8  12     0.97     0.34     0.63 <
  -4   8  12   267.42   266.47     4.08 o
  -3   8  12   123.06   121.07     2.45 o
  -2   8  12    30.60    35.89     1.39 o
  -1   8  12     0.01     1.10     0.87 <
   0   8  12     6.75     7.16     0.81 o
   1   8  12    25.92    27.26     1.26 o
 -11   0  13   111.72   105.72     2.55 o
  -9   0  13    34.47    28.24     2.30 o
  -7   0  13   717.26   752.38     8.00 o
  -5   0  13     0.87     0.94     0.87 <
  -3   0  13   140.04   147.11     3.44 o
  -1   0  13   105.19   110.27     2.70 o
   1   0  13   111.93   104.10     3.11 o
   3   0  13   151.05   155.21     4.84 o
   5   0  13   221.79   208.52     3.89 o
   7   0  13   461.68   368.04     7.09 o
 -12   1  13     6.09     9.14     0.99 o
 -11   1  13    70.86    79.53     2.27 o
 -10   1  13    19.88    21.51     1.26 o
  -9   1  13    50.99    50.35     1.96 o
  -8   1  13    14.96    14.25     1.45 o
  -7   1  13   208.51   197.22     2.95 o
  -6   1  13    29.60    26.77     1.15 o
  -5   1  13    32.90    29.41     1.38 o
  -4   1  13    12.94     9.19     0.82 o
  -3   1  13    66.66    57.00     1.59 o
  -2   1  13   368.01   369.90     3.51 o
  -1   1  13   176.16   168.04     2.76 o
   0   1  13   131.51   129.68     2.43 o
   1   1  13    64.37    62.61     1.60 o
   2   1  13     2.53     2.66     0.66 o
   3   1  13    43.84    44.57     1.71 o
   4   1  13   120.33   121.64     2.57 o
   5   1  13     0.43    -0.14     0.69 <
   6   1  13     5.59     4.88     0.59 o
 -12   2  13     4.21     3.61     0.98 o
 -11   2  13    80.47    82.97     2.24 o
 -10   2  13     3.19     0.62     0.65 <
  -9   2  13    27.14    19.40     1.25 o
  -8   2  13    32.35    28.16     1.89 o
  -7   2  13   267.06   290.02     3.89 o
  -6   2  13   449.25   435.11     4.91 o
  -5   2  13   475.80   473.60     5.08 o
  -4   2  13    24.44    22.09     1.32 o
  -3   2  13    94.03    90.85     2.15 o
  -2   2  13     0.05     0.55     0.70 <
  -1   2  13    97.26    89.11     2.21 o
   0   2  13    25.98    24.86     1.51 o
   1   2  13     2.34     1.90     0.76 <
   2   2  13   441.24   474.18     5.05 o
   3   2  13    31.66    35.18     1.55 o
   4   2  13     8.61     7.67     0.95 o
   5   2  13     0.36     2.38     0.70 o
   6   2  13    21.98    22.46     1.22 o
 -11   3  13    14.03    12.42     1.20 o
 -10   3  13     3.34     2.92     0.98 <
  -9   3  13     7.47     5.19     0.84 o
  -8   3  13     1.55     0.91     0.73 <
  -7   3  13    26.86    22.85     1.29 o
  -6   3  13    54.99    56.88     1.93 o
  -5   3  13   446.15   454.36     5.76 o
  -4   3  13   490.22   519.93     5.47 o
  -3   3  13   124.04   118.85     2.43 o
  -2   3  13    69.30    66.19     1.79 o
  -1   3  13   298.47   283.51     3.55 o
   0   3  13     0.11     0.19     0.82 <
   1   3  13   452.48   453.80     5.64 o
   2   3  13    45.99    55.08     2.52 o
   3   3  13   184.55   200.32     3.64 o
   4   3  13   142.26   156.55     3.06 o
   5   3  13   129.12   132.57     2.92 o
   6   3  13    31.77    27.24     2.23 o
 -11   4  13    30.66    44.72     1.90 o
 -10   4  13    15.17    17.66     1.15 o
  -9   4  13     0.66     0.71     0.61 <
  -8   4  13     0.27     0.03     0.71 <
  -7   4  13     0.12     0.80     0.82 <
  -6   4  13    46.40    46.54     1.99 o
  -5   4  13     0.04     0.69     0.83 <
  -4   4  13    53.88    59.01     1.75 o
  -3   4  13     4.31     5.77     0.92 o
  -2   4  13     0.99     1.76     0.83 <
  -1   4  13    58.06    56.88     1.70 o
   0   4  13     1.16     0.77     0.77 <
   1   4  13   502.53   513.47     6.01 o
   2   4  13   411.38   424.30     6.26 o
   3   4  13   297.98   300.79     6.16 o
   4   4  13     7.10     5.96     1.17 o
   5   4  13     0.06    -0.31     0.75 <
 -10   5  13     0.12    -0.14     0.60 <
  -9   5  13   108.31   113.07     2.31 o
  -8   5  13    19.05    17.76     1.12 o
  -7   5  13     1.87     2.67     0.78 o
  -6   5  13    57.39    51.31     1.95 o
  -5   5  13   430.73   459.64     5.56 o
  -4   5  13  1193.96  1272.27     9.39 o
  -3   5  13   237.85   249.75     4.29 o
  -2   5  13   145.60   148.45     3.80 o
  -1   5  13   606.20   627.46     6.53 o
   0   5  13    84.20    93.97     3.11 o
   1   5  13     2.26     2.68     1.11 <
   2   5  13    66.75    70.08     2.49 o
   3   5  13     2.21     1.34     0.98 <
   4   5  13    48.08    48.22     2.08 o
   5   5  13     0.20    -0.60     1.12 <
  -9   6  13     2.31     2.78     0.69 o
  -8   6  13     0.05     0.58     0.54 <
  -7   6  13    72.43    82.92     2.14 o
  -6   6  13    43.55    39.40     2.41 o
  -5   6  13    19.12    19.14     1.54 o
  -4   6  13   894.79   947.70     7.71 o
  -3   6  13   107.13   124.89     2.93 o
  -2   6  13   187.03   202.63     4.23 o
  -1   6  13   160.42   159.20     2.81 o
   0   6  13   171.80   179.00     3.34 o
   1   6  13     3.61     3.39     0.86 o
   2   6  13    24.21    20.03     1.14 o
   3   6  13     9.00     8.10     0.88 o
   4   6  13    28.80    22.05     1.89 o
  -8   7  13     6.93    10.27     0.98 o
  -7   7  13     0.16     0.11     0.52 <
  -6   7  13    12.82    14.00     1.12 o
  -5   7  13   103.50   105.45     3.44 o
  -4   7  13     0.96     3.51     0.72 o
  -3   7  13    95.14    99.09     2.37 o
  -2   7  13   358.65   371.73     4.49 o
  -1   7  13    42.46    47.45     2.45 o
   0   7  13     4.61     3.97     0.75 o
   1   7  13     8.57     9.18     0.91 o
   2   7  13     1.33     0.13     0.65 <
  -5   8  13     3.68     3.16     0.58 o
  -4   8  13    14.86    15.36     1.25 o
  -3   8  13    42.99    47.82     1.62 o
  -2   8  13    20.83    21.10     1.45 o
  -1   8  13     0.72     0.94     0.54 <
   0   8  13    13.78    14.59     1.16 o
 -10   0  14     1.62     0.14     1.15 <
  -8   0  14   170.36   190.08     5.06 o
  -6   0  14    75.00    68.43     2.57 o
  -4   0  14    14.92    12.05     1.19 o
  -2   0  14     0.62    -0.75     0.74 <
   0   0  14    56.96    53.73     1.94 o
   2   0  14   828.15   876.22    11.03 o
   4   0  14    31.60    37.37     2.31 o
   6   0  14   476.11   487.81     8.28 o
 -11   1  14     0.11    -1.41     0.48 <
 -10   1  14    28.99    33.26     1.25 o
  -9   1  14     7.61     4.95     1.00 o
  -8   1  14    30.49    32.25     1.88 o
  -7   1  14   136.10   125.77     2.60 o
  -6   1  14     2.67     6.84     0.77 o
  -5   1  14   387.76   363.76     3.80 o
  -4   1  14   123.23   120.84     2.39 o
  -3   1  14    11.94    14.10     0.85 o
  -2   1  14   161.52   165.32     2.50 o
  -1   1  14   140.51   140.49     2.30 o
   0   1  14   367.55   379.29     3.78 o
   1   1  14   159.76   166.93     2.51 o
   2   1  14   156.99   171.71     3.50 o
   3   1  14   101.92   109.55     2.75 o
   4   1  14    21.87    25.45     1.36 o
   5   1  14   118.99   105.18     2.24 o
   6   1  14    15.65    13.83     1.57 o
 -11   2  14     0.49    -0.12     0.61 <
 -10   2  14     0.33     1.47     0.69 <
  -9   2  14     1.65     2.19     0.87 <
  -8   2  14   127.65   139.83     3.65 o
  -7   2  14    67.77    77.10     2.05 o
  -6   2  14   134.03   126.40     2.71 o
  -5   2  14   439.65   484.81     5.73 o
  -4   2  14   494.98   504.48     5.31 o
  -3   2  14   144.81   137.10     2.53 o
  -2   2  14   314.53   310.29     3.43 o
  -1   2  14     7.97     5.83     0.78 o
   0   2  14    11.48     8.63     0.97 o
   1   2  14    63.25    57.55     1.70 o
   2   2  14     0.63    -0.39     0.77 <
   3   2  14   128.32   133.58     2.96 o
   4   2  14    34.87    38.76     1.56 o
   5   2  14    12.73    13.22     1.03 o
 -11   3  14     1.75     2.33     0.63 o
 -10   3  14     0.46     0.99     0.81 <
  -9   3  14     0.45     0.04     0.77 <
  -8   3  14     9.85     7.06     0.89 o
  -7   3  14   133.33   142.76     2.48 o
  -6   3  14   156.55   167.15     3.12 o
  -5   3  14   508.19   561.41     6.41 o
  -4   3  14     1.77     3.00     0.90 o
  -3   3  14   213.88   221.77     3.25 o
  -2   3  14    45.35    49.67     1.48 o
  -1   3  14   188.83   185.62     2.69 o
   0   3  14     3.33     2.62     1.00 <
   1   3  14    96.50    95.15     2.60 o
   2   3  14   262.92   274.20     5.01 o
   3   3  14     5.51     8.16     1.10 o
   4   3  14   514.67   538.47     7.33 o
   5   3  14   159.17   146.33     3.27 o
 -10   4  14    28.17    30.87     1.65 o
  -9   4  14     8.32     8.97     0.82 o
  -8   4  14    27.94    23.45     1.28 o
  -7   4  14    14.35    16.25     1.24 o
  -6   4  14     0.27     0.09     0.79 <
  -5   4  14    59.80    60.76     1.94 o
  -4   4  14    74.83    74.66     2.14 o
  -3   4  14     2.83     5.18     0.88 o
  -2   4  14   545.50   568.94     5.13 o
  -1   4  14     7.42     7.37     0.94 o
   0   4  14     7.24     7.57     1.06 o
   1   4  14     5.72     3.99     1.48 <
   2   4  14    75.47    72.37     3.18 o
   3   4  14    19.74    15.90     1.65 o
   4   4  14    90.20    93.40     2.85 o
  -9   5  14     6.53     4.69     0.56 o
  -8   5  14     5.08     7.11     0.76 o
  -7   5  14    20.92    16.94     1.11 o
  -6   5  14     0.58     1.61     0.76 <
  -5   5  14    94.80   109.69     3.21 o
  -4   5  14     0.42    -0.78     0.77 <
  -3   5  14     4.33     4.31     0.96 o
  -2   5  14   153.11   173.22     3.08 o
  -1   5  14   150.84   162.52     3.20 o
   0   5  14    16.86    16.91     1.49 o
   1   5  14   116.54   120.22     3.13 o
   2   5  14    28.31    31.23     2.04 o
   3   5  14    83.41    86.91     2.79 o
   4   5  14    24.03    19.46     1.77 o
  -8   6  14     2.13     0.98     0.52 <
  -7   6  14     4.91     5.00     0.81 o
  -6   6  14    36.78    38.76     2.23 o
  -5   6  14     0.30     1.48     0.79 <
  -4   6  14     1.87     1.40     0.67 <
  -3   6  14   116.03   114.06     2.61 o
  -2   6  14    42.21    46.54     1.72 o
  -1   6  14    92.37    97.01     2.84 o
   0   6  14    34.68    32.28     1.41 o
   1   6  14    11.37     9.84     0.86 o
   2   6  14    14.29    16.87     1.09 o
  -6   7  14    32.46    31.75     1.38 o
  -5   7  14     7.09     6.12     1.03 o
  -4   7  14    66.91    67.31     1.71 o
  -3   7  14   140.70   143.09     2.52 o
  -2   7  14    51.06    56.14     1.61 o
  -1   7  14    23.93    22.23     1.27 o
   0   7  14     4.47     4.26     0.68 o
   1   7  14   119.38   129.34     3.11 o
 -11   0  15    19.19    21.92     1.79 o
  -9   0  15     1.59     2.56     1.10 <
  -7   0  15     0.01     1.31     0.84 <
  -5   0  15   236.91   201.28     4.28 o
  -3   0  15    53.29    47.57     2.26 o
  -1   0  15   107.34   119.02     2.77 o
   1   0  15     4.96     4.89     0.97 o
   3   0  15   315.40   324.11     6.04 o
   5   0  15   229.55   277.24     6.13 o
 -11   1  15     3.23     5.17     0.76 o
 -10   1  15     3.69     2.55     0.75 o
  -9   1  15     6.99     9.49     0.94 o
  -8   1  15   173.19   175.91     3.41 o
  -7   1  15     4.39     1.53     0.61 <
  -6   1  15    45.94    42.67     1.58 o
  -5   1  15   269.20   221.67     3.20 o
  -4   1  15     0.01     0.91     0.75 <
  -3   1  15   123.75    89.50     1.86 o
  -2   1  15     0.00    -0.48     0.53 <
  -1   1  15     0.06     0.09     0.59 <
   0   1  15     0.01     0.39     0.65 <
   1   1  15    95.00   105.94     2.10 o
   2   1  15    48.65    53.46     1.93 o
   3   1  15   117.39   123.36     2.63 o
   4   1  15   123.86   129.84     2.44 o
   5   1  15    64.49    68.65     3.16 o
 -11   2  15     5.53     9.06     1.17 o
 -10   2  15    11.30     5.25     0.73 o
  -9   2  15    94.60   104.31     2.80 o
  -8   2  15    35.57    29.04     1.79 o
  -7   2  15    37.94    37.57     1.49 o
  -6   2  15   127.28   105.20     2.45 o
  -5   2  15    52.26    51.40     1.83 o
  -4   2  15    24.92    28.31     1.42 o
  -3   2  15   263.36   279.21     3.52 o
  -2   2  15    60.74    59.81     1.55 o
  -1   2  15   152.77   147.38     2.54 o
   0   2  15     0.00    -0.39     0.66 <
   1   2  15   322.29   323.85     3.62 o
   2   2  15    21.38    17.48     1.47 o
   3   2  15     1.61     1.87     0.76 <
   4   2  15     4.36     4.37     0.65 o
 -10   3  15    34.72    44.98     1.98 o
  -9   3  15     7.99     7.53     0.94 o
  -8   3  15     2.76     2.57     0.82 o
  -7   3  15   133.12   118.85     2.74 o
  -6   3  15   151.71   145.31     2.83 o
  -5   3  15   158.06   148.02     2.90 o
  -4   3  15   224.10   220.30     3.50 o
  -3   3  15    36.47    34.76     1.38 o
  -2   3  15   154.12   152.37     2.62 o
  -1   3  15   197.26   198.75     2.67 o
   0   3  15   114.45   110.94     2.45 o
   1   3  15    39.61    45.29     1.60 o
   2   3  15    26.17    25.41     1.36 o
   3   3  15    86.75    92.74     3.12 o
   4   3  15   212.18   233.27     4.19 o
  -9   4  15     5.55     7.05     0.80 o
  -8   4  15    61.28    57.04     1.73 o
  -7   4  15    21.69    20.08     1.05 o
  -6   4  15   254.55   273.83     4.13 o
  -5   4  15     1.15     0.88     0.75 <
  -4   4  15   102.40   112.43     2.82 o
  -3   4  15    76.13    84.63     2.15 o
  -2   4  15    32.69    30.97     1.28 o
  -1   4  15    37.60    38.09     1.73 o
   0   4  15    21.94    25.60     1.74 o
   1   4  15     2.06     2.13     0.90 <
   2   4  15     4.21     5.74     0.93 o
   3   4  15    15.07    12.58     1.25 o
  -8   5  15    21.24    18.10     0.93 o
  -7   5  15    17.98    20.33     1.09 o
  -6   5  15     3.71     3.85     0.88 o
  -5   5  15   142.12   145.54     3.42 o
  -4   5  15    17.72    20.11     1.48 o
  -3   5  15   400.55   404.15     4.82 o
  -2   5  15   190.35   183.36     3.24 o
  -1   5  15   108.31   115.60     2.66 o
   0   5  15   122.85   132.20     2.73 o
   1   5  15    34.12    39.29     1.77 o
   2   5  15    57.77    66.63     2.02 o
  -7   6  15     2.84     4.15     0.67 o
  -6   6  15     0.18    -0.12     0.62 <
  -5   6  15    35.62    31.36     1.48 o
  -4   6  15    29.59    36.76     1.65 o
  -3   6  15   148.57   150.01     2.68 o
  -2   6  15    80.34    78.36     1.94 o
  -1   6  15     0.30     1.24     0.72 <
   0   6  15     2.75     0.92     0.66 <
   1   6  15    67.46    70.80     2.42 o
  -4   7  15    46.09    42.99     2.59 o
  -3   7  15     0.55     1.51     0.98 <
  -2   7  15    19.50    18.09     1.76 o
 -10   0  16   136.75   170.19     5.28 o
  -8   0  16     0.80     0.20     1.18 <
  -6   0  16     4.79     5.03     0.98 o
  -4   0  16    16.94    20.42     1.95 o
  -2   0  16   146.11   125.23     3.26 o
   0   0  16   520.93   536.02     6.30 o
   2   0  16     0.09    -2.56     1.09 <
 -10   1  16    50.18    61.52     2.23 o
  -9   1  16     2.12     2.89     0.80 o
  -8   1  16     0.28     3.82     0.87 o
  -7   1  16    26.14    27.50     1.20 o
  -6   1  16   305.28   259.68     3.54 o
  -5   1  16     1.45     2.26     0.74 o
  -4   1  16   368.65   336.08     4.22 o
  -3   1  16    51.94    40.45     1.79 o
  -2   1  16    14.66    12.55     0.80 o
  -1   1  16    14.07    13.68     0.90 o
   0   1  16     2.14     2.56     0.60 o
   1   1  16    26.54    25.27     1.11 o
   2   1  16   139.30   129.60     2.90 o
   3   1  16    13.22    12.78     0.86 o
 -10   2  16     0.18     0.07     0.57 <
  -9   2  16     0.01     0.58     0.49 <
  -8   2  16     5.41     4.07     0.86 o
  -7   2  16     8.49     9.71     0.84 o
  -6   2  16   102.34   115.30     2.68 o
  -5   2  16    25.88    31.46     1.42 o
  -4   2  16    68.55    58.28     1.85 o
  -3   2  16   113.02   108.78     2.00 o
  -2   2  16    89.40    94.08     2.01 o
  -1   2  16     3.03     1.73     0.59 <
   0   2  16     3.64     2.18     0.60 o
   1   2  16    75.18    84.63     1.88 o
   2   2  16     3.19     4.35     0.86 o
   3   2  16    53.86    59.47     1.88 o
  -9   3  16     0.63     0.63     0.55 <
  -8   3  16     0.36    -0.15     0.68 <
  -7   3  16    10.21    14.46     1.01 o
  -6   3  16     0.02     1.21     0.56 <
  -5   3  16     0.35     0.15     0.62 <
  -4   3  16    98.66   105.95     2.66 o
  -3   3  16    81.30    78.33     1.82 o
  -2   3  16     1.74     3.78     0.66 o
  -1   3  16     2.54     2.38     0.60 o
   0   3  16    33.54    34.49     1.20 o
   1   3  16     0.65     0.93     0.60 <
   2   3  16    60.16    70.94     2.59 o
   3   3  16     1.34    -0.08     0.64 <
  -9   4  16    11.85    20.08     1.79 o
  -8   4  16     0.19    -0.30     0.55 <
  -7   4  16     1.92     1.62     0.48 o
  -6   4  16     5.30     6.94     0.71 o
  -5   4  16    27.19    32.81     1.75 o
  -4   4  16   353.52   364.99     5.31 o
  -3   4  16    13.96    12.62     0.99 o
  -2   4  16   359.79   385.13     4.03 o
  -1   4  16     0.10     1.62     0.91 <
   0   4  16    14.29    13.77     1.04 o
   1   4  16     0.28     0.57     0.70 <
   2   4  16     0.04    -0.71     0.70 <
  -7   5  16     4.35     6.29     0.94 o
  -6   5  16     0.32     0.67     0.43 <
  -5   5  16    13.97    14.72     1.14 o
  -4   5  16     1.95     2.96     0.75 o
  -3   5  16     6.73     8.79     0.78 o
  -2   5  16   240.32   258.84     4.07 o
  -1   5  16     3.19     1.43     0.66 <
   0   5  16     0.80     1.50     0.57 <
   1   5  16     6.79     7.86     0.96 o
  -5   6  16    24.22    24.77     1.44 o
  -4   6  16    11.66    11.05     0.85 o
  -3   6  16   140.66   150.55     3.44 o
  -2   6  16    16.67    16.47     1.81 o
  -1   6  16    11.38    11.37     1.55 o
  -9   0  17    16.13    17.31     1.95 o
  -7   0  17   142.00   151.58     3.77 o
  -5   0  17   434.71   455.16    10.29 o
  -3   0  17    57.70    68.70     4.25 o
  -1   0  17    49.75    60.14     2.58 o
   1   0  17     0.43    -0.82     0.74 <
  -9   1  17     4.51     4.94     0.69 o
  -8   1  17    49.16    62.48     2.55 o
  -7   1  17     3.79     2.41     0.56 o
  -6   1  17    17.24    16.72     1.06 o
  -5   1  17    24.21    28.40     1.37 o
  -4   1  17    21.63    15.25     1.17 o
  -3   1  17    20.24    19.12     1.45 o
  -2   1  17     4.30     5.87     0.81 o
  -1   1  17    16.58    17.54     0.86 o
   0   1  17   133.01   122.25     2.13 o
   1   1  17     0.71     1.01     0.68 <
   2   1  17    19.84    15.03     0.98 o
  -9   2  17     2.92     4.70     0.81 o
  -8   2  17     6.96     7.72     0.85 o
  -7   2  17     4.33     6.10     0.64 o
  -6   2  17     0.68     0.30     0.52 <
  -5   2  17     9.63    12.17     0.83 o
  -4   2  17     9.48     9.04     0.83 o
  -3   2  17   287.90   274.43     3.95 o
  -2   2  17    44.29    37.98     1.36 o
  -1   2  17    44.39    57.46     1.42 o
   0   2  17    19.53    18.20     0.84 o
   1   2  17    26.52    26.11     1.32 o
   2   2  17     8.85    10.81     0.88 o
  -8   3  17     2.95     3.38     0.61 o
  -7   3  17    60.62    55.57     1.59 o
  -6   3  17     9.14     8.52     0.77 o
  -5   3  17   289.98   310.06     3.21 o
  -4   3  17    24.30    27.53     1.17 o
  -3   3  17    31.10    41.12     1.37 o
  -2   3  17    20.06    21.07     0.92 o
  -1   3  17     0.01     0.38     0.62 <
   0   3  17     0.32     1.49     0.55 <
   1   3  17    22.90    21.74     1.44 o
  -7   4  17    11.14    13.24     1.19 o
  -6   4  17    30.72    33.93     1.44 o
  -5   4  17     0.06     0.81     0.54 <
  -4   4  17    13.94    12.24     0.89 o
  -3   4  17   187.14   212.89     3.08 o
  -2   4  17    34.09    32.16     1.47 o
  -1   4  17     7.93     5.71     0.74 o
   0   4  17    16.89    17.62     1.08 o
  -5   5  17     2.08     2.72     0.47 o
  -4   5  17   106.42   115.71     2.07 o
  -3   5  17    45.13    55.92     2.15 o
  -2   5  17    92.12    90.27     2.64 o
  -8   0  18    26.23    29.84     2.38 o
  -6   0  18    63.40    72.20     3.60 o
  -4   0  18    37.02    27.95     2.60 o
  -2   0  18     0.28     1.39     1.18 <
   0   0  18     7.64     9.74     1.40 o
  -8   1  18    84.73    88.59     2.68 o
  -7   1  18     8.08     7.00     0.65 o
  -6   1  18     8.39    12.19     0.82 o
  -5   1  18     1.26     1.67     0.84 <
  -4   1  18     0.22     0.92     0.82 <
  -3   1  18     2.77     3.34     1.01 o
  -2   1  18     8.01    10.30     1.17 o
  -1   1  18     2.24     4.42     0.54 o
   0   1  18    27.83    24.04     1.38 o
  -7   2  18     0.79     0.96     0.57 <
  -6   2  18    31.40    24.42     1.05 o
  -5   2  18    92.91    87.11     1.93 o
  -4   2  18     1.18     3.48     0.89 o
  -3   2  18   357.46   405.34     5.03 o
  -2   2  18    10.66    19.02     1.17 o
  -1   2  18    40.93    42.97     1.14 o
  -7   3  18    27.08    23.01     1.92 o
  -6   3  18    30.46    35.41     1.35 o
  -5   3  18     0.27     0.98     0.47 <
  -4   3  18    73.23    64.86     1.95 o
  -3   3  18   143.99   153.30     3.68 o
  -2   3  18    80.50    82.99     2.63 o
  -4   4  18     0.26    -0.42     0.57 <
  -3   4  18     7.82     7.70     0.91 o
  -5   0  19     0.01     0.29     0.75 <
  -3   0  19    22.88    19.39     1.87 o
  -5   1  19     4.46     2.48     0.64 o
  -4   1  19    78.61    85.62     2.54 o
  -3   1  19     7.92     8.09     0.93 o
  -4   2  19    15.29    10.74     0.94 o
